# Supplementary material for: N-[(2-Hydr­oxy-1-naphthyl)(3-nitro­phenyl)meth­yl]acetamide
Source: Acta Crystallogr Sect E Struct Rep Online. 2009 Mar 6;65(Pt 4):o714–5. doi: 10.1107/S1600536809007442 (PMC2968788; doi:10.1107/S1600536809007442)
Supplement: Supplementary file 1 [file e-65-0o714-sup1.cif]

##############################################################################
###                                                                        ###
###        Electronic paper (Acta Crystallographica Section E)             ###
###                                                                        ###
##############################################################################
#                                                                            #
# This CIF contains the data in a paper accepted for publication in Acta     #
# Crystallographica Section E. It conforms to the requirements of Notes      #
# for Authors for Section E, and has been peer reviewed under the auspices   #
# of the IUCr Commission on Journals.                                        #
#                                                                            #
# Full details of the Crystallographic Information File format               #
# are given in the paper "The Crystallographic Information File (CIF):       #
# a New Standard Archive File for Crystallography" by S. R. Hall, F. H.      #
# Allen and I. D. Brown [Acta Cryst. (1991), A47, 655-685].                  #
#                                                                            #
# The current version of the core CIF dictionary is obtainable from          #
# ftp://ftp.iucr.org/pub/cif_core.dic. The current version number is 2.4.    #
#                                                                            #
# Software is freely available for graphical display of the structure(s) in  #
# this CIF.  For information consult the CIF home page http://www.iucr.org/  #
# cif/home.html                                                              #
#                                                                            #
# This file may be used for bona fide research purposes within the           #
# scientific community so long as proper attribution is given to the journal # 
# article from which it was obtained.                                        #
#                                                                            #
##############################################################################
                                             
data_global
_audit_creation_method     SHELXL-97
_journal_date_recd_electronic     2009-01-09
_journal_date_accepted     2009-02-28
_journal_name_full     'Acta Crystallographica, Section E'
_journal_year     2009
_journal_volume     65
_journal_issue      4
_journal_page_first     o714
_journal_page_last     o715
_journal_paper_category     QO
_journal_coeditor_code     JH2076
_publ_contact_author_name     'Prof. A. Subbiah pandi'
_publ_contact_author_address
;
      Department of Physics
      Presidency College (Autonomous)
      Chennai - 600 005
      India
;
_publ_contact_author_email     'a_spandian@yahoo.com'
_publ_contact_author_fax     ?
_publ_contact_author_phone     '91-944405093'
_publ_section_title
;
<i>N</i>-[(2-Hydroxy-1-naphthyl)(3-nitrophenyl)methyl]acetamide
;
loop_
    _publ_author_name
    _publ_author_address
    'M. NizamMohideen'
;     Department of Physics
      The New College (Autonomous)
      Chennai 600 014
      India
;
    'A. SubbiahPandi'
;     Department of Physics
      Presidency College (Autonomous)
      Chennai 600 005
      India
;
    'N. Panneer Selvam'
;     Organic Chemistry Division
      Central Leather Research Institute
      Chennai 600 020
      India
;
    'P. T. Perumal'
;     Organic Chemistry Division
      Central Leather Research Institute
      Chennai 600 020
      India
;
data_I
_audit_creation_method     SHELXL-97
_chemical_name_systematic
;
<i>N</i>-[(2-Hydroxy-1-naphthyl)(3-nitrophenyl)methyl]acetamide
;
_chemical_name_common     ?
_chemical_formula_moiety     'C19 H16 N2 O4'
_chemical_formula_sum     'C19 H16 N2 O4'
_chemical_formula_iupac     'C19 H16 N2 O4'
_chemical_formula_weight     336.34
_chemical_melting_point     ?
_symmetry_cell_setting     'Triclinic'
_symmetry_space_group_name_H-M     'P -1'
_symmetry_space_group_name_Hall     '-P 1'
loop_
    _symmetry_equiv_pos_as_xyz
    'x, y, z'
    '-x, -y, -z'
_cell_length_a     7.5261(4)
_cell_length_b     8.8635(5)
_cell_length_c     13.3008(7)
_cell_angle_alpha     74.720(3)
_cell_angle_beta     73.754(3)
_cell_angle_gamma     82.600(3)
_cell_volume     820.27(14)
_cell_formula_units_Z     2
_cell_measurement_reflns_used     3864
_cell_measurement_theta_min     2.5
_cell_measurement_theta_max     25
_cell_measurement_temperature     293(2)
_exptl_crystal_description     Needle
_exptl_crystal_colour     Colourless
_exptl_crystal_size_max     0.4
_exptl_crystal_size_mid     0.2
_exptl_crystal_size_min     0.1
_exptl_crystal_density_diffrn     1.362
_exptl_crystal_density_meas     ?
_exptl_crystal_density_method     'not measured'
_exptl_crystal_F_000     352
_exptl_absorpt_coefficient_mu     0.097
_exptl_absorpt_correction_type     Multi-scan
_exptl_absorpt_process_details     '(SADABS; Bruker, 2004)'
_exptl_absorpt_correction_T_min     0.974
_exptl_absorpt_correction_T_max     0.990
_exptl_special_details
;
;
_diffrn_ambient_temperature     293(2)
_diffrn_radiation_type     MoK\a
_diffrn_radiation_wavelength     0.71073
_diffrn_radiation_source     'fine-focus sealed tube'
_diffrn_radiation_monochromator     graphite
_diffrn_measurement_device_type
;
Bruker Kappa APEXII CCD diffractometer
;
_diffrn_measurement_method     '\w and \f scan'
_diffrn_detector_area_resol_mean     ?
_diffrn_reflns_number     9406
_diffrn_reflns_av_R_equivalents     0.0259
_diffrn_reflns_av_sigmaI/netI     0.0400
_diffrn_reflns_theta_min     2.55
_diffrn_reflns_theta_max     28.36
_diffrn_reflns_theta_full     25.00
_diffrn_measured_fraction_theta_max     0.941
_diffrn_measured_fraction_theta_full     0.960
_diffrn_reflns_limit_h_min     -9
_diffrn_reflns_limit_h_max     10
_diffrn_reflns_limit_k_min     -11
_diffrn_reflns_limit_k_max     11
_diffrn_reflns_limit_l_min     -17
_diffrn_reflns_limit_l_max     17
_diffrn_standards_number     ?
_diffrn_standards_interval_count     ?
_diffrn_standards_interval_time     ?
_diffrn_standards_decay_%     0
_refine_special_details
;
Refinement of <i>F</i>^2^ against ALL reflections. The weighted <i>R</i>-factor
<i>wR</i> and goodness of fit <i>S</i> are based on <i>F</i>^2^, conventional
<i>R</i>-factors <i>R</i> are based on <i>F</i>, with <i>F</i> set to zero for
negative <i>F</i>^2^. The threshold expression of <i>F</i>^2^ >
\s(<i>F</i>^2^) is used only for calculating <i>R</i>-factors(gt) <i>etc</i>.
and is not relevant to the choice of reflections for refinement.
<i>R</i>-factors based on <i>F</i>^2^ are statistically about twice as large
as those based on <i>F</i>, and <i>R</i>- factors based on ALL data will be
even larger.
;
_reflns_number_total     3864
_reflns_number_gt     2227
_reflns_threshold_expression     >2sigma(I)
_refine_ls_structure_factor_coef     Fsqd
_refine_ls_matrix_type     full
_refine_ls_R_factor_all     0.0966
_refine_ls_R_factor_gt     0.0457
_refine_ls_wR_factor_gt     0.1123
_refine_ls_wR_factor_ref     0.1444
_refine_ls_goodness_of_fit_ref     0.991
_refine_ls_restrained_S_all     0.991
_refine_ls_number_reflns     3864
_refine_ls_number_parameters     227
_refine_ls_number_restraints     0
_refine_ls_hydrogen_treatment     constr
_refine_ls_weighting_scheme     calc
_refine_ls_weighting_details
         'calc w=1/[\s^2^(Fo^2^)+(0.0612P)^2^+0.2200P] where P=(Fo^2^+2Fc^2^)/3'
_atom_sites_solution_hydrogens     geom
_atom_sites_solution_primary     direct
_atom_sites_solution_secondary     difmap
_refine_ls_shift/su_max     0.009
_refine_ls_shift/su_mean     0.000
_refine_diff_density_max     0.206
_refine_diff_density_min     -0.170
_refine_ls_extinction_method     none
_refine_ls_extinction_coef     ?
loop_
    _atom_type_symbol
    _atom_type_description
    _atom_type_scat_dispersion_real
    _atom_type_scat_dispersion_imag
    _atom_type_scat_source
    'C' 'C' 0.0033 0.0016
                         'International Tables Vol C Tables 4.2.6.8 and 6.1.1.4'
    'H' 'H' 0.0000 0.0000
                         'International Tables Vol C Tables 4.2.6.8 and 6.1.1.4'
    'N' 'N' 0.0061 0.0033
                         'International Tables Vol C Tables 4.2.6.8 and 6.1.1.4'
    'O' 'O' 0.0106 0.0060
                         'International Tables Vol C Tables 4.2.6.8 and 6.1.1.4'
_computing_data_collection     'APEX2 (Bruker, 2004)'
_computing_cell_refinement     'APEX2 and SAINT (Bruker, 2004)'
_computing_data_reduction     'SAINT and XPREP (Bruker, 2004)'
_computing_structure_solution     'SHELXS97 (Sheldrick, 2008)'
_computing_structure_refinement     'SHELXL97 (Sheldrick, 2008)'
_computing_molecular_graphics     'ORTEP3 for Windows (Farrugia, 1997)'
_computing_publication_material
;
'SHELXL97 (Sheldrick, 2008) and PLATON (Spek, 2009)'
;
loop_
    _atom_site_type_symbol
    _atom_site_label
    _atom_site_fract_x
    _atom_site_fract_y
    _atom_site_fract_z
    _atom_site_U_iso_or_equiv
    _atom_site_adp_type
    _atom_site_calc_flag
    _atom_site_refinement_flags
    _atom_site_occupancy
    _atom_site_disorder_assembly
    _atom_site_disorder_group
    O O1 1.11375(16) 0.78003(16) 0.26550(11) 0.0490(4) Uani d . 1 . .
    H H1 1.2259 0.7587 0.2525 0.074 Uiso calc R 1 . .
    O O2 0.9758(4) 0.5649(2) 0.62604(17) 0.1025(7) Uani d . 1 . .
    O O3 0.8781(4) 0.6954(3) 0.74538(16) 0.1150(8) Uani d . 1 . .
    O O4 0.46636(19) 0.7392(2) 0.26984(17) 0.0801(6) Uani d . 1 . .
    N N1 0.74868(19) 0.71417(18) 0.29573(12) 0.0401(4) Uani d . 1 . .
    H H1A 0.8443 0.6528 0.3045 0.048 Uiso calc R 1 . .
    N N2 0.8965(3) 0.6794(3) 0.65559(16) 0.0667(5) Uani d . 1 . .
    C C1 1.0777(2) 0.9135(2) 0.19395(14) 0.0385(4) Uani d . 1 . .
    C C2 1.2195(2) 0.9945(3) 0.11175(16) 0.0502(5) Uani d . 1 . .
    H H2 1.3425 0.9575 0.1056 0.060 Uiso calc R 1 . .
    C C3 1.1769(3) 1.1262(3) 0.04174(17) 0.0536(5) Uani d . 1 . .
    H H3 1.2720 1.1793 -0.0117 0.064 Uiso calc R 1 . .
    C C4 0.9922(3) 1.1848(2) 0.04788(15) 0.0473(5) Uani d . 1 . .
    C C5 0.9457(4) 1.3208(3) -0.02594(17) 0.0632(6) Uani d . 1 . .
    H H5 1.0402 1.3758 -0.0786 0.076 Uiso calc R 1 . .
    C C6 0.7679(4) 1.3729(3) -0.0220(2) 0.0732(7) Uani d . 1 . .
    H H6 0.7408 1.4619 -0.0721 0.088 Uiso calc R 1 . .
    C C7 0.6253(4) 1.2929(3) 0.05736(19) 0.0634(6) Uani d . 1 . .
    H H7 0.5029 1.3285 0.0595 0.076 Uiso calc R 1 . .
    C C8 0.6626(3) 1.1628(2) 0.13215(17) 0.0495(5) Uani d . 1 . .
    H H8 0.5649 1.1126 0.1852 0.059 Uiso calc R 1 . .
    C C9 0.8474(2) 1.1027(2) 0.13058(14) 0.0384(4) Uani d . 1 . .
    C C10 0.8943(2) 0.9665(2) 0.20492(14) 0.0353(4) Uani d . 1 . .
    C C11 0.7483(2) 0.8774(2) 0.29803(14) 0.0356(4) Uani d . 1 . .
    H H11 0.6276 0.9264 0.2889 0.043 Uiso calc R 1 . .
    C C12 0.7637(2) 0.8970(2) 0.40573(14) 0.0366(4) Uani d . 1 . .
    C C13 0.7214(2) 1.0446(2) 0.42690(16) 0.0448(5) Uani d . 1 . .
    H H13 0.6865 1.1272 0.3751 0.054 Uiso calc R 1 . .
    C C14 0.7299(3) 1.0718(3) 0.52306(17) 0.0508(5) Uani d . 1 . .
    H H14 0.6998 1.1715 0.5356 0.061 Uiso calc R 1 . .
    C C15 0.7827(3) 0.9515(3) 0.60021(16) 0.0500(5) Uani d . 1 . .
    H H15 0.7880 0.9677 0.6656 0.060 Uiso calc R 1 . .
    C C16 0.8275(3) 0.8069(2) 0.57761(15) 0.0452(5) Uani d . 1 . .
    C C17 0.8192(2) 0.7764(2) 0.48202(14) 0.0411(4) Uani d . 1 . .
    H H17 0.8504 0.6766 0.4697 0.049 Uiso calc R 1 . .
    C C18 0.6061(2) 0.6567(2) 0.28056(16) 0.0457(5) Uani d . 1 . .
    C C19 0.6235(3) 0.4876(3) 0.2787(2) 0.0719(7) Uani d . 1 . .
    H H19A 0.5450 0.4293 0.3438 0.108 Uiso calc R 1 . .
    H H19B 0.7499 0.4483 0.2734 0.108 Uiso calc R 1 . .
    H H19C 0.5866 0.4764 0.2176 0.108 Uiso calc R 1 . .
loop_
    _atom_site_aniso_label
    _atom_site_aniso_U_11
    _atom_site_aniso_U_22
    _atom_site_aniso_U_33
    _atom_site_aniso_U_12
    _atom_site_aniso_U_13
    _atom_site_aniso_U_23
    O1 0.0284(6) 0.0571(9) 0.0628(9) 0.0062(6) -0.0192(6) -0.0126(7)
    O2 0.163(2) 0.0682(13) 0.0971(15) 0.0310(13) -0.0825(15) -0.0215(12)
    O3 0.189(3) 0.1062(17) 0.0557(12) 0.0012(16) -0.0525(14) -0.0122(11)
    O4 0.0403(8) 0.0771(12) 0.1474(17) 0.0087(8) -0.0497(10) -0.0471(12)
    N1 0.0309(7) 0.0380(9) 0.0574(9) 0.0045(6) -0.0211(7) -0.0146(7)
    N2 0.0861(14) 0.0639(14) 0.0559(12) -0.0130(11) -0.0321(10) -0.0056(11)
    C1 0.0318(8) 0.0457(11) 0.0440(10) 0.0000(8) -0.0138(7) -0.0177(9)
    C2 0.0313(9) 0.0701(14) 0.0556(12) -0.0066(9) -0.0079(8) -0.0277(11)
    C3 0.0516(12) 0.0623(14) 0.0462(11) -0.0172(10) -0.0023(9) -0.0161(11)
    C4 0.0581(12) 0.0454(12) 0.0416(10) -0.0068(9) -0.0100(9) -0.0170(9)
    C5 0.0878(18) 0.0488(13) 0.0467(12) -0.0081(12) -0.0087(12) -0.0080(11)
    C6 0.104(2) 0.0478(14) 0.0603(15) 0.0171(14) -0.0250(14) -0.0070(12)
    C7 0.0736(15) 0.0513(13) 0.0669(15) 0.0205(12) -0.0295(12) -0.0161(12)
    C8 0.0502(11) 0.0455(12) 0.0554(12) 0.0086(9) -0.0204(9) -0.0145(10)
    C9 0.0424(9) 0.0368(10) 0.0410(10) 0.0010(8) -0.0135(8) -0.0162(8)
    C10 0.0314(8) 0.0386(10) 0.0418(10) -0.0003(7) -0.0128(7) -0.0165(8)
    C11 0.0268(8) 0.0343(10) 0.0496(10) 0.0039(7) -0.0154(7) -0.0131(8)
    C12 0.0238(7) 0.0404(10) 0.0462(10) -0.0016(7) -0.0079(7) -0.0126(8)
    C13 0.0374(9) 0.0424(11) 0.0554(12) 0.0021(8) -0.0107(8) -0.0162(9)
    C14 0.0437(10) 0.0500(12) 0.0622(13) -0.0030(9) -0.0055(9) -0.0280(11)
    C15 0.0436(10) 0.0636(14) 0.0466(11) -0.0122(10) -0.0046(9) -0.0229(11)
    C16 0.0413(10) 0.0504(12) 0.0440(11) -0.0097(9) -0.0106(8) -0.0084(9)
    C17 0.0389(9) 0.0405(11) 0.0468(11) -0.0037(8) -0.0121(8) -0.0133(9)
    C18 0.0350(9) 0.0511(12) 0.0568(12) -0.0047(8) -0.0161(8) -0.0175(10)
    C19 0.0677(15) 0.0586(15) 0.103(2) -0.0135(12) -0.0270(14) -0.0323(15)
_geom_special_details
;
All e.s.d.'s (except the e.s.d. in the dihedral angle between two l.s. planes)
are estimated using the full covariance matrix. The cell e.s.d.'s are taken
into account individually in the estimation of e.s.d.'s in distances, angles
and torsion angles; correlations between e.s.d.'s in cell parameters are only
used when they are defined by crystal symmetry. An approximate (isotropic)
treatment of cell e.s.d.'s is used for estimating e.s.d.'s involving l.s.
planes.
;
loop_
    _geom_bond_atom_site_label_1
    _geom_bond_atom_site_label_2
    _geom_bond_site_symmetry_2
    _geom_bond_distance
    _geom_bond_publ_flag
    O1 C1 . 1.359(2) ?
    O1 H1 . 0.8200 ?
    O2 N2 . 1.209(3) ?
    O3 N2 . 1.207(3) ?
    O4 C18 . 1.222(2) ?
    N1 C18 . 1.329(2) ?
    N1 C11 . 1.455(2) ?
    N1 H1A . 0.8600 ?
    N2 C16 . 1.468(3) ?
    C1 C10 . 1.380(2) ?
    C1 C2 . 1.407(3) ?
    C2 C3 . 1.353(3) ?
    C2 H2 . 0.9300 ?
    C3 C4 . 1.408(3) ?
    C3 H3 . 0.9300 ?
    C4 C5 . 1.414(3) ?
    C4 C9 . 1.428(3) ?
    C5 C6 . 1.349(3) ?
    C5 H5 . 0.9300 ?
    C6 C7 . 1.391(4) ?
    C6 H6 . 0.9300 ?
    C7 C8 . 1.366(3) ?
    C7 H7 . 0.9300 ?
    C8 C9 . 1.420(3) ?
    C8 H8 . 0.9300 ?
    C9 C10 . 1.420(2) ?
    C10 C11 . 1.520(2) ?
    C11 C12 . 1.525(2) ?
    C11 H11 . 0.9800 ?
    C12 C17 . 1.378(2) ?
    C12 C13 . 1.389(3) ?
    C13 C14 . 1.382(3) ?
    C13 H13 . 0.9300 ?
    C14 C15 . 1.375(3) ?
    C14 H14 . 0.9300 ?
    C15 C16 . 1.372(3) ?
    C15 H15 . 0.9300 ?
    C16 C17 . 1.387(3) ?
    C17 H17 . 0.9300 ?
    C18 O4 1 1.222(2) ?
    C18 C19 . 1.494(3) ?
    C19 H19A . 0.9600 ?
    C19 H19B . 0.9600 ?
    C19 H19C . 0.9600 ?
loop_
    _geom_angle_atom_site_label_1
    _geom_angle_atom_site_label_2
    _geom_angle_atom_site_label_3
    _geom_angle_site_symmetry_1
    _geom_angle_site_symmetry_3
    _geom_angle
    _geom_angle_publ_flag
    C1 O1 H1 . . 109.5 ?
    C18 N1 C11 . . 122.19(15) ?
    C18 N1 H1A . . 118.9 ?
    C11 N1 H1A . . 118.9 ?
    O3 N2 O2 . . 122.6(2) ?
    O3 N2 C16 . . 118.8(2) ?
    O2 N2 C16 . . 118.6(2) ?
    O1 C1 C10 . . 116.89(16) ?
    O1 C1 C2 . . 122.07(15) ?
    C10 C1 C2 . . 121.03(17) ?
    C3 C2 C1 . . 120.01(18) ?
    C3 C2 H2 . . 120.0 ?
    C1 C2 H2 . . 120.0 ?
    C2 C3 C4 . . 121.59(19) ?
    C2 C3 H3 . . 119.2 ?
    C4 C3 H3 . . 119.2 ?
    C3 C4 C5 . . 122.1(2) ?
    C3 C4 C9 . . 118.75(18) ?
    C5 C4 C9 . . 119.13(19) ?
    C6 C5 C4 . . 121.8(2) ?
    C6 C5 H5 . . 119.1 ?
    C4 C5 H5 . . 119.1 ?
    C5 C6 C7 . . 119.7(2) ?
    C5 C6 H6 . . 120.2 ?
    C7 C6 H6 . . 120.2 ?
    C8 C7 C6 . . 121.0(2) ?
    C8 C7 H7 . . 119.5 ?
    C6 C7 H7 . . 119.5 ?
    C7 C8 C9 . . 121.4(2) ?
    C7 C8 H8 . . 119.3 ?
    C9 C8 H8 . . 119.3 ?
    C10 C9 C8 . . 123.85(17) ?
    C10 C9 C4 . . 119.07(16) ?
    C8 C9 C4 . . 117.07(17) ?
    C1 C10 C9 . . 119.52(16) ?
    C1 C10 C11 . . 118.50(15) ?
    C9 C10 C11 . . 121.98(14) ?
    N1 C11 C10 . . 112.60(14) ?
    N1 C11 C12 . . 112.92(14) ?
    C10 C11 C12 . . 111.04(13) ?
    N1 C11 H11 . . 106.6 ?
    C10 C11 H11 . . 106.6 ?
    C12 C11 H11 . . 106.6 ?
    C17 C12 C13 . . 118.70(17) ?
    C17 C12 C11 . . 123.28(16) ?
    C13 C12 C11 . . 118.02(16) ?
    C14 C13 C12 . . 121.61(19) ?
    C14 C13 H13 . . 119.2 ?
    C12 C13 H13 . . 119.2 ?
    C15 C14 C13 . . 120.02(19) ?
    C15 C14 H14 . . 120.0 ?
    C13 C14 H14 . . 120.0 ?
    C16 C15 C14 . . 117.86(18) ?
    C16 C15 H15 . . 121.1 ?
    C14 C15 H15 . . 121.1 ?
    C15 C16 C17 . . 123.22(19) ?
    C15 C16 N2 . . 118.79(18) ?
    C17 C16 N2 . . 117.91(19) ?
    C12 C17 C16 . . 118.56(18) ?
    C12 C17 H17 . . 120.7 ?
    C16 C17 H17 . . 120.7 ?
    O4 C18 N1 1 . 120.94(18) ?
    O4 C18 N1 . . 120.94(18) ?
    O4 C18 C19 1 . 121.76(18) ?
    O4 C18 C19 . . 121.76(18) ?
    N1 C18 C19 . . 117.29(17) ?
    C18 C19 H19A . . 109.5 ?
    C18 C19 H19B . . 109.5 ?
    H19A C19 H19B . . 109.5 ?
    C18 C19 H19C . . 109.5 ?
    H19A C19 H19C . . 109.5 ?
    H19B C19 H19C . . 109.5 ?
loop_
    _geom_torsion_atom_site_label_1
    _geom_torsion_atom_site_label_2
    _geom_torsion_atom_site_label_3
    _geom_torsion_atom_site_label_4
    _geom_torsion_site_symmetry_1
    _geom_torsion_site_symmetry_2
    _geom_torsion_site_symmetry_3
    _geom_torsion_site_symmetry_4
    _geom_torsion
    _geom_torsion_publ_flag
    O1 C1 C2 C3 . . . . 179.40(18) ?
    C10 C1 C2 C3 . . . . -0.2(3) ?
    C1 C2 C3 C4 . . . . -0.7(3) ?
    C2 C3 C4 C5 . . . . -178.9(2) ?
    C2 C3 C4 C9 . . . . 0.3(3) ?
    C3 C4 C5 C6 . . . . 177.5(2) ?
    C9 C4 C5 C6 . . . . -1.7(3) ?
    C4 C5 C6 C7 . . . . 0.9(4) ?
    C5 C6 C7 C8 . . . . 0.6(4) ?
    C6 C7 C8 C9 . . . . -1.2(3) ?
    C7 C8 C9 C10 . . . . -178.80(19) ?
    C7 C8 C9 C4 . . . . 0.4(3) ?
    C3 C4 C9 C10 . . . . 1.0(3) ?
    C5 C4 C9 C10 . . . . -179.76(18) ?
    C3 C4 C9 C8 . . . . -178.19(18) ?
    C5 C4 C9 C8 . . . . 1.0(3) ?
    O1 C1 C10 C9 . . . . -178.11(15) ?
    C2 C1 C10 C9 . . . . 1.5(3) ?
    O1 C1 C10 C11 . . . . 2.8(2) ?
    C2 C1 C10 C11 . . . . -177.60(16) ?
    C8 C9 C10 C1 . . . . 177.26(17) ?
    C4 C9 C10 C1 . . . . -1.9(2) ?
    C8 C9 C10 C11 . . . . -3.7(3) ?
    C4 C9 C10 C11 . . . . 177.17(16) ?
    C18 N1 C11 C10 . . . . -114.89(18) ?
    C18 N1 C11 C12 . . . . 118.37(18) ?
    C1 C10 C11 N1 . . . . -58.74(19) ?
    C9 C10 C11 N1 . . . . 122.18(17) ?
    C1 C10 C11 C12 . . . . 69.00(19) ?
    C9 C10 C11 C12 . . . . -110.08(17) ?
    N1 C11 C12 C17 . . . . 15.6(2) ?
    C10 C11 C12 C17 . . . . -111.95(18) ?
    N1 C11 C12 C13 . . . . -165.13(14) ?
    C10 C11 C12 C13 . . . . 67.30(18) ?
    C17 C12 C13 C14 . . . . -1.4(3) ?
    C11 C12 C13 C14 . . . . 179.28(16) ?
    C12 C13 C14 C15 . . . . 0.6(3) ?
    C13 C14 C15 C16 . . . . 0.6(3) ?
    C14 C15 C16 C17 . . . . -1.0(3) ?
    C14 C15 C16 N2 . . . . 175.85(18) ?
    O3 N2 C16 C15 . . . . 14.4(3) ?
    O2 N2 C16 C15 . . . . -162.9(2) ?
    O3 N2 C16 C17 . . . . -168.6(2) ?
    O2 N2 C16 C17 . . . . 14.1(3) ?
    C13 C12 C17 C16 . . . . 1.1(2) ?
    C11 C12 C17 C16 . . . . -179.69(16) ?
    C15 C16 C17 C12 . . . . 0.1(3) ?
    N2 C16 C17 C12 . . . . -176.74(16) ?
    C11 N1 C18 O4 . . . 1 -1.4(3) ?
    C11 N1 C18 O4 . . . . -1.4(3) ?
    C11 N1 C18 C19 . . . . 179.39(19) ?
loop_
    _geom_hbond_atom_site_label_D
    _geom_hbond_atom_site_label_H
    _geom_hbond_atom_site_label_A
    _geom_hbond_site_symmetry_A
    _geom_hbond_distance_DH
    _geom_hbond_distance_HA
    _geom_hbond_distance_DA
    _geom_hbond_angle_DHA
    O1 H1 O4 1_655 0.82 1.87 2.646(2) 158.0
    N1 H1A O2 2_766 0.86 2.35 3.167(2) 160.1
    C11 H11 O4 . 0.98 2.28 2.739(2) 107.4
