# Supplementary material for: N-[(2-Hydr­oxy-1-naphthyl)(3-nitro­phenyl)meth­yl]acetamide
Source: Acta Crystallogr Sect E Struct Rep Online. 2009 Mar 6;65(Pt 4):o714–5. doi: 10.1107/S1600536809007442 (PMC2968788; doi:10.1107/S1600536809007442)
Supplement: Supplementary file 2 [file e-65-0o714-Isup2.hkl]

#
# h,k,l, Fc-squared, Fo-squared, sigma(Fo-squared) and status flag
#
data_I
_shelx_title ' psc2 in P-1'
_shelx_refln_list_code          4
_shelx_F_calc_maximum      115.63
_exptl_crystal_F_000       352.00
_reflns_d_resolution_high  0.7482
 
loop_
 _symmetry_equiv_pos_as_xyz
 'x, y, z'
 '-x, -y, -z'
 
_cell_length_a     7.5261
_cell_length_b     8.8635
_cell_length_c    13.3008
_cell_angle_alpha  74.720
_cell_angle_beta   73.754
_cell_angle_gamma  82.600
 
_shelx_F_squared_multiplier     1.000
 
loop_
 _refln_index_h
 _refln_index_k
 _refln_index_l
 _refln_F_squared_calc
 _refln_F_squared_meas
 _refln_F_squared_sigma
 _refln_observed_status
   1   0   0     3427.46     3604.27     44.14 o
   2   0   0     1971.89     2124.17     20.66 o
   3   0   0      364.88      380.09      4.54 o
   4   0   0       15.70       19.49      0.97 o
   5   0   0        3.45        2.95      0.98 o
   6   0   0       85.30       80.26      2.29 o
   7   0   0        7.51        7.84      1.28 o
   8   0   0       44.95       47.91      2.87 o
   9   0   0        0.71        0.95      1.85 o
  -9   1   0        2.68        5.04      2.18 o
  -8   1   0       18.88       14.51      2.24 o
  -7   1   0       16.66       17.06      1.46 o
  -6   1   0       14.78       11.71      1.31 o
  -5   1   0       24.00       20.93      1.35 o
  -4   1   0       18.16       23.53      1.12 o
  -3   1   0     1479.29     1645.14     30.10 o
  -2   1   0      446.13      437.17      6.41 o
  -1   1   0     1514.79     1606.66     15.17 o
   1   1   0        6.37        7.59      0.33 o
   2   1   0     6768.27     7136.83     52.56 o
   3   1   0       17.23       17.74      0.79 o
   4   1   0      675.31      713.98      8.11 o
   5   1   0       10.77       13.35      1.05 o
   6   1   0      135.53      146.63      3.02 o
   7   1   0        5.33        3.06      1.28 o
   8   1   0        6.84        5.21      1.55 o
   9   1   0        8.03        7.20      1.87 o
  -9   2   0        2.73        0.34      2.15 o
  -8   2   0       10.36        8.89      3.68 o
  -7   2   0        2.06       -0.99      1.10 o
  -6   2   0        0.47        0.41      1.03 o
  -5   2   0       54.20       52.07      1.88 o
  -4   2   0       60.35       68.71      2.03 o
  -3   2   0       82.35       90.41      2.15 o
  -2   2   0      328.84      348.88      4.46 o
  -1   2   0       16.39       14.83      0.61 o
   0   2   0      715.04      722.06     17.39 o
   1   2   0       23.54       17.57      1.52 o
   2   2   0      380.63      385.28      4.31 o
   3   2   0     1563.88     1583.96     16.01 o
   4   2   0      679.48      669.53      7.21 o
   5   2   0        6.71        9.03      1.16 o
   6   2   0      194.39      194.61      3.39 o
   7   2   0       25.98       26.35      1.76 o
   8   2   0        6.45        3.78      1.45 o
   9   2   0        0.01        1.33      2.20 o
  -9   3   0        4.84        3.92      2.41 o
  -8   3   0       19.35       21.40      3.22 o
  -7   3   0       24.22       19.27      1.82 o
  -6   3   0       97.73       83.92      2.45 o
  -5   3   0        0.03       -0.99      0.99 o
  -4   3   0        3.12        3.33      1.05 o
  -3   3   0       69.12       70.17      1.90 o
  -2   3   0       33.73       29.78      1.22 o
  -1   3   0       67.66       65.95      1.25 o
   0   3   0      251.90      229.05      3.75 o
   1   3   0      154.67      149.22      1.72 o
   2   3   0        6.28        6.26      0.43 o
   3   3   0      246.62      264.35      4.46 o
   4   3   0       47.70       49.32      1.50 o
   5   3   0       55.28       49.63      1.71 o
   6   3   0      161.75      160.86      4.39 o
   7   3   0        0.20        0.72      1.50 o
   8   3   0       49.78       46.46      4.47 o
   9   3   0        1.62       -1.36      3.03 o
  -8   4   0       17.59       18.24      2.14 o
  -7   4   0       45.63       45.67      3.21 o
  -6   4   0        0.02        0.04      1.75 o
  -5   4   0       24.15       22.90      1.55 o
  -4   4   0        9.82        7.42      1.13 o
  -3   4   0       12.52       12.29      1.12 o
  -2   4   0      125.97      113.69      2.66 o
  -1   4   0        0.40        0.80      0.60 o
   0   4   0        7.76        7.54      0.53 o
   1   4   0      229.09      231.85      2.54 o
   2   4   0        8.85       11.86      0.67 o
   3   4   0       90.50       88.53      1.88 o
   4   4   0        3.54        4.98      1.01 o
   5   4   0        1.46        1.99      1.00 o
   6   4   0        0.05       -0.76      0.95 o
   7   4   0       38.38       37.69      3.71 o
   8   4   0       24.35       25.33      3.69 o
   9   4   0        0.58        3.49      3.20 o
  -8   5   0       22.19       17.67      2.47 o
  -7   5   0       15.21       24.50      2.82 o
  -6   5   0      130.40      134.06      4.64 o
  -5   5   0        1.95        3.55      1.55 o
  -4   5   0        2.69        5.53      1.31 o
  -3   5   0       19.98       22.28      1.36 o
  -2   5   0       90.29       82.49      2.47 o
  -1   5   0        1.77        2.30      0.61 o
   0   5   0      288.59      312.39      4.36 o
   1   5   0      163.04      163.87      2.37 o
   2   5   0        0.16       -0.09      0.54 o
   3   5   0        5.19        5.50      0.84 o
   4   5   0        1.69        1.00      1.24 o
   5   5   0       21.20       20.61      1.56 o
   6   5   0       11.80       11.86      1.73 o
   7   5   0        1.70        0.26      2.28 o
   8   5   0        0.02        0.34      2.78 o
  -7   6   0       18.67       19.55      2.82 o
  -6   6   0       30.07       33.65      3.26 o
  -5   6   0       32.54       35.02      2.39 o
  -4   6   0      114.52      136.39      4.02 o
  -3   6   0      336.66      335.07      6.33 o
  -2   6   0        8.68       11.23      1.19 o
  -1   6   0       81.24       80.60      2.05 o
   0   6   0        0.37        0.03      0.72 o
   1   6   0       46.35       49.69      1.44 o
   2   6   0       36.69       37.91      1.34 o
   3   6   0       21.13       22.35      1.50 o
   4   6   0        2.37        4.40      1.53 o
   5   6   0      145.05      148.51      8.69 o
   6   6   0        0.85        0.27      1.50 o
   7   6   0       27.93       31.52      3.55 o
   8   6   0        0.98        2.81      2.99 o
  -7   7   0        0.67        0.71      2.58 o
  -6   7   0        5.91        6.68      3.82 o
  -5   7   0        1.94       -0.98      2.91 o
  -4   7   0        0.95       -0.15      1.65 o
  -3   7   0      147.63      148.71      3.96 o
  -2   7   0      100.15      106.16      4.01 o
  -1   7   0        5.11        6.57      1.24 o
   0   7   0        7.66        5.32      1.19 o
   1   7   0        7.81        8.00      1.21 o
   2   7   0       74.30       74.30      3.35 o
   3   7   0       46.31       45.41      7.18 o
   4   7   0       57.00       60.60      6.35 o
   5   7   0        9.64        6.79      3.30 o
   6   7   0        9.51        6.63      2.40 o
   7   7   0        0.17        1.11      2.49 o
  -6   8   0       16.18       22.58      4.26 o
  -5   8   0        5.49       -1.20      2.40 o
  -4   8   0       14.25       11.15      5.60 o
  -3   8   0        9.78        9.08      2.32 o
  -2   8   0       12.66        7.59      2.10 o
  -1   8   0       33.60       32.41      2.69 o
   0   8   0       15.93       19.52      2.17 o
   1   8   0       40.02       37.50      3.51 o
   2   8   0      139.80      137.87      7.06 o
   3   8   0       57.17       49.35      3.24 o
   4   8   0        6.82        9.07      3.78 o
   5   8   0        1.59       -1.31      3.08 o
   6   8   0        3.83        0.01      2.34 o
   7   8   0        0.59        1.64      2.67 o
  -5   9   0        0.22       -2.95      2.95 o
  -4   9   0        0.01       -2.83      2.83 o
  -3   9   0        1.17       -1.40      4.94 o
  -2   9   0        9.11        6.34      3.31 o
  -1   9   0       32.95       29.74      5.29 o
   0   9   0        5.33        6.84      3.52 o
   1   9   0       23.14       25.46      2.54 o
   2   9   0        1.95        1.34      1.77 o
   3   9   0       62.61       67.82      3.62 o
   4   9   0       16.49       16.71      4.70 o
   5   9   0        0.87       -3.44      3.44 o
  -4  10   0        0.17       -3.21      4.24 o
  -3  10   0        2.95        6.22      6.00 o
  -2  10   0        1.43        3.23      2.30 o
  -1  10   0       48.19       48.56      3.57 o
   0  10   0        8.74        6.04      2.20 o
   1  10   0        3.33        2.98      1.92 o
   2  10   0        1.58       -0.94      3.53 o
   3  10   0        3.76       -3.78      3.78 o
   4  10   0        0.37       -1.88      4.06 o
   5  10   0        2.15       -4.17      4.31 o
  -1  11   0        3.08        2.95      2.69 o
   0  11   0        0.02       -2.36      2.36 o
   1  11   0        6.90       10.94      2.66 o
   2  11   0        0.67        1.15      2.36 o
  -2 -11   1        0.57        1.67      2.59 o
  -1 -11   1        1.60        5.44      2.78 o
   0 -11   1        0.75       -1.36      2.58 o
   1 -11   1        6.36        8.05      3.02 o
  -4 -10   1        7.48        0.78      4.62 o
  -3 -10   1        5.89        3.78      3.80 o
  -2 -10   1        5.13        2.50      3.34 o
  -1 -10   1        0.34       -1.76      1.95 o
   0 -10   1        0.03       -3.08      3.08 o
   1 -10   1        1.31       -1.22      2.02 o
   2 -10   1        0.14       -2.63      2.63 o
   3 -10   1        1.03        1.48      4.80 o
   4 -10   1        0.05       -4.62      4.62 o
  -5  -9   1        0.29       -1.14      3.76 o
  -4  -9   1       18.92       20.58      5.11 o
  -3  -9   1        0.17       -0.38      4.23 o
  -2  -9   1       11.70        9.85      5.51 o
  -1  -9   1        2.84        0.31      1.87 o
   0  -9   1       12.64       13.04      2.30 o
   1  -9   1        0.17       -0.63      3.72 o
   2  -9   1        0.39       -0.10      2.21 o
   3  -9   1        1.79       -1.78      4.06 o
   4  -9   1        1.46       -1.73      2.34 o
   5  -9   1        4.40       -1.39      5.82 o
  -6  -8   1        0.67       -0.12      2.51 o
  -5  -8   1        0.51        0.41      3.35 o
  -4  -8   1        0.10       -2.99      3.26 o
  -3  -8   1       11.59       11.01      2.25 o
  -2  -8   1      166.59      177.77      6.75 o
  -1  -8   1       29.21       24.35      3.02 o
   0  -8   1       33.89       35.49      2.82 o
   1  -8   1       43.26       40.79      3.13 o
   2  -8   1        9.45        6.38      2.14 o
   3  -8   1        0.92       -1.40      1.99 o
   4  -8   1        1.30        1.76      5.19 o
   5  -8   1        2.06        0.04      2.94 o
   6  -8   1        0.61       -3.37      3.37 o
  -7  -7   1        4.07        3.48      2.79 o
  -6  -7   1       18.53       18.88      2.99 o
  -5  -7   1        1.53       -0.78      2.91 o
  -4  -7   1        0.05       -1.19      2.96 o
  -3  -7   1       21.62       19.87      2.98 o
  -2  -7   1      116.58      118.12      4.38 o
  -1  -7   1       42.34       39.12      2.36 o
   0  -7   1      224.23      221.22      4.63 o
   1  -7   1        6.82        5.92      1.48 o
   2  -7   1       17.50       19.22      1.82 o
   3  -7   1       63.48       61.67      3.95 o
   4  -7   1       12.19        9.18      2.34 o
   5  -7   1       16.67       14.89      3.57 o
   6  -7   1       10.92       13.86      3.81 o
   7  -7   1       47.05       60.16      5.84 o
  -8  -6   1        2.56        2.63      2.96 o
  -7  -6   1       14.92       14.68      3.12 o
  -6  -6   1        0.28       -1.75      2.04 o
  -5  -6   1        0.87       -0.26      2.65 o
  -4  -6   1       90.79       90.89      3.81 o
  -3  -6   1       12.54       10.84      1.39 o
  -2  -6   1        0.34        0.15      0.95 o
  -1  -6   1       25.18       26.69      1.35 o
   0  -6   1       34.92       32.78      1.74 o
   1  -6   1        3.32        4.22      0.92 o
   2  -6   1      429.25      412.52      7.95 o
   3  -6   1      278.14      273.02     11.28 o
   4  -6   1      901.47      908.80     14.17 o
   5  -6   1       37.67       33.84      2.46 o
   6  -6   1       36.37       31.33      3.97 o
   7  -6   1       23.90       30.43      3.82 o
  -8  -5   1       16.34       23.86      3.69 o
  -7  -5   1        2.83        2.87      2.37 o
  -6  -5   1        1.42       -2.04      2.04 o
  -5  -5   1       13.79       10.41      1.38 o
  -4  -5   1        0.14        0.44      1.25 o
  -3  -5   1        6.45        6.05      0.91 o
  -2  -5   1       94.38       87.90      1.75 o
  -1  -5   1        1.15        0.14      0.58 o
   0  -5   1       53.57       52.84      1.97 o
   1  -5   1      157.53      167.40      3.79 o
   2  -5   1       89.19       87.08      3.39 o
   3  -5   1      353.04      344.31      5.47 o
   4  -5   1      602.18      614.44      8.91 o
   5  -5   1       64.29       70.29      3.51 o
   6  -5   1      127.37      121.36      3.95 o
   7  -5   1        8.52        7.85      2.34 o
   8  -5   1        8.49       10.36      4.01 o
  -8  -4   1        2.28       -1.54      2.73 o
  -7  -4   1        9.89       13.76      2.05 o
  -6  -4   1        0.76        1.00      1.34 o
  -5  -4   1        0.00       -0.49      0.98 o
  -4  -4   1       60.24       65.44      2.21 o
  -3  -4   1        6.05        4.15      1.25 o
  -2  -4   1       14.36       11.60      0.85 o
  -1  -4   1      109.49      102.45      2.31 o
   0  -4   1      551.85      623.17     10.43 o
   1  -4   1      150.66      166.70      2.45 o
   2  -4   1       12.12       13.48      1.00 o
   3  -4   1       88.76       86.26      3.34 o
   4  -4   1       10.49       11.31      1.33 o
   5  -4   1       37.50       40.33      2.21 o
   6  -4   1       13.69       17.72      3.36 o
   7  -4   1       13.85       17.30      2.51 o
   8  -4   1       38.20       27.02      2.85 o
  -9  -3   1        8.41        8.44      3.67 o
  -8  -3   1       40.84       30.98      2.85 o
  -7  -3   1        0.92        0.11      1.58 o
  -6  -3   1       52.72       51.25      2.71 o
  -5  -3   1       51.67       50.19      1.76 o
  -4  -3   1        1.82        2.00      0.76 o
  -3  -3   1      231.69      267.32      4.54 o
  -2  -3   1       10.69       12.50      0.67 o
  -1  -3   1        4.90        4.06      0.44 o
   0  -3   1      363.52      375.27      3.95 o
   1  -3   1       93.93      102.89      1.68 o
   2  -3   1        4.63        5.82      0.75 o
   3  -3   1       62.16       79.23      2.69 o
   4  -3   1       36.34       45.10      2.02 o
   5  -3   1        7.28        5.93      1.32 o
   6  -3   1        5.14        4.86      1.41 o
   7  -3   1        3.81        3.21      1.26 o
   8  -3   1       38.80       41.34      2.97 o
   9  -3   1        1.78        0.87      2.20 o
  -9  -2   1        2.83        1.10      3.30 o
  -8  -2   1       27.90       24.01      2.00 o
  -7  -2   1        8.51        9.12      2.40 o
  -6  -2   1      468.67      460.91      6.11 o
  -5  -2   1      148.16      141.86      2.63 o
  -4  -2   1      212.47      227.21      3.04 o
  -3  -2   1     2350.88     2374.22     27.10 o
  -2  -2   1      814.52      801.92      9.31 o
  -1  -2   1     1435.44     1359.16     13.00 o
   0  -2   1      582.02      597.22      5.92 o
   1  -2   1        0.66        2.08      0.52 o
   2  -2   1        0.93        0.09      0.58 o
   3  -2   1       15.66       11.97      0.97 o
   4  -2   1       14.39       14.65      1.15 o
   5  -2   1       45.72       44.67      2.02 o
   6  -2   1       15.82       15.75      1.59 o
   7  -2   1        0.25       -0.06      1.10 o
   8  -2   1       14.29       12.29      1.80 o
   9  -2   1        2.80       -0.55      2.57 o
  -9  -1   1        1.64        0.60      1.80 o
  -8  -1   1       48.38       45.17      2.50 o
  -7  -1   1        1.23        1.01      1.29 o
  -6  -1   1      865.27      853.46     10.11 o
  -5  -1   1       30.24       26.05      1.32 o
  -4  -1   1     1012.37     1000.00     11.07 o
  -3  -1   1      115.31      107.51      1.86 o
  -2  -1   1      997.98      910.29      7.68 o
  -1  -1   1     5951.86     5676.93     48.48 o
   0  -1   1      562.55      555.38      5.45 o
   1  -1   1       37.98       28.11      0.63 o
   2  -1   1     1173.66     1246.41     15.39 o
   3  -1   1        0.62       -0.74      0.74 o
   4  -1   1      195.83      234.05      3.91 o
   5  -1   1       94.64      101.31      2.22 o
   6  -1   1        8.61        4.68      1.11 o
   7  -1   1        1.00       -0.47      1.10 o
   8  -1   1       30.86       31.58      2.16 o
   9  -1   1        2.24       -0.53      1.94 o
  -9   0   1        1.87        6.13      2.28 o
  -8   0   1       37.28       40.78      2.87 o
  -7   0   1       16.58       15.95      1.48 o
  -6   0   1        1.88       -1.09      1.09 o
  -5   0   1       24.05       20.62      1.25 o
  -4   0   1      136.09      156.40      2.56 o
  -3   0   1      852.60      925.85     10.12 o
  -2   0   1     6441.16     6435.35     82.38 o
  -1   0   1       89.96       65.58      0.71 o
   1   0   1      363.33      356.94      5.60 o
   2   0   1      910.62      944.93     10.49 o
   3   0   1      152.02      166.25      2.37 o
   4   0   1       84.22       78.05      1.70 o
   5   0   1        0.02       -0.74      0.74 o
   6   0   1      134.38      127.02      2.70 o
   7   0   1      117.04      112.70      2.70 o
   8   0   1       22.20       26.39      2.04 o
   9   0   1       34.33       31.09      2.39 o
  -9   1   1        0.17       -1.90      2.12 o
  -8   1   1        8.29        6.90      2.11 o
  -7   1   1        3.98        1.59      1.21 o
  -6   1   1       20.60       16.71      1.39 o
  -5   1   1        3.84        1.72      0.94 o
  -4   1   1       41.31       39.72      1.39 o
  -3   1   1      152.21      152.95      2.73 o
  -2   1   1        0.68       -0.43      0.43 o
  -1   1   1     2068.86     2164.68     18.77 o
   0   1   1      137.86      139.04      2.98 o
   1   1   1     1869.01     1768.95     49.65 o
   2   1   1     3812.42     4325.62     36.57 o
   3   1   1       33.94       28.66      0.83 o
   4   1   1        0.13       -0.48      0.48 o
   5   1   1       16.95       14.43      1.02 o
   6   1   1       45.22       40.12      1.86 o
   7   1   1        2.29        1.62      1.57 o
   8   1   1       16.23       20.70      2.09 o
   9   1   1       32.07       41.09      2.51 o
  -9   2   1        0.72       -2.13      2.13 o
  -8   2   1        9.50       13.31      2.30 o
  -7   2   1       24.26       24.61      1.69 o
  -6   2   1        4.76        2.69      1.11 o
  -5   2   1        0.46       -0.87      0.87 o
  -4   2   1        0.19       -0.83      0.83 o
  -3   2   1     2293.86     2448.15     28.11 o
  -2   2   1      256.43      283.02      3.31 o
  -1   2   1      898.20      846.63      9.86 o
   0   2   1        2.64        3.20      0.51 o
   1   2   1     1195.39     1184.67     13.11 o
   2   2   1      313.69      292.21      3.05 o
   3   2   1        0.33        0.24      0.36 o
   4   2   1      320.48      308.00      3.70 o
   5   2   1      311.76      314.42      3.99 o
   6   2   1      226.49      224.43      3.59 o
   7   2   1       10.09        9.86      1.41 o
   8   2   1       20.38       18.47      1.74 o
   9   2   1       21.07       24.65      2.50 o
  -9   3   1        0.03       -0.07      3.18 o
  -8   3   1        0.27       -1.57      1.57 o
  -7   3   1        2.42        1.18      1.46 o
  -6   3   1       24.77       22.66      1.50 o
  -5   3   1        6.22        6.68      1.13 o
  -4   3   1       13.36       16.78      1.14 o
  -3   3   1        4.29        5.84      0.82 o
  -2   3   1      141.11      148.75      2.10 o
  -1   3   1      578.09      564.89      7.81 o
   0   3   1      139.14      127.40      1.69 o
   1   3   1       85.00       73.16      1.07 o
   2   3   1        0.26        0.01      0.32 o
   3   3   1       65.02       69.79      1.31 o
   4   3   1       33.37       39.70      1.71 o
   5   3   1       38.94       42.49      2.15 o
   6   3   1       63.91       75.21      3.10 o
   7   3   1      155.56      149.67      7.74 o
   8   3   1        8.81        8.76      2.78 o
   9   3   1        0.07       -2.01      2.88 o
  -8   4   1       15.84       19.81      4.80 o
  -7   4   1        0.50       -0.31      1.49 o
  -6   4   1      150.94      144.41      4.59 o
  -5   4   1        7.56        9.28      1.27 o
  -4   4   1        3.66        2.03      0.98 o
  -3   4   1       69.43       66.85      3.42 o
  -2   4   1       37.90       35.58      1.35 o
  -1   4   1        0.31        0.46      0.56 o
   0   4   1        0.58        1.32      0.43 o
   1   4   1      573.86      588.65      6.28 o
   2   4   1       69.15       60.77      1.37 o
   3   4   1      784.22      810.44      9.83 o
   4   4   1      269.01      290.56      5.14 o
   5   4   1        2.88        3.04      1.00 o
   6   4   1        6.28        3.94      2.22 o
   7   4   1       55.81       55.24      4.13 o
   8   4   1        2.53        4.37      2.66 o
   9   4   1        0.00        0.12      2.82 o
  -8   5   1       19.62       22.82      2.38 o
  -7   5   1       57.23       62.36      6.98 o
  -6   5   1       33.23       36.44      2.86 o
  -5   5   1       27.78       28.39      2.03 o
  -4   5   1       40.07       37.64      2.20 o
  -3   5   1      152.88      147.08      5.26 o
  -2   5   1       86.21       85.15      1.73 o
  -1   5   1      341.49      362.18      4.31 o
   0   5   1       52.30       45.92      1.30 o
   1   5   1      345.82      347.53      4.58 o
   2   5   1       85.61       84.81      1.74 o
   3   5   1       85.92       99.89      2.46 o
   4   5   1       31.53       32.06      1.72 o
   5   5   1      180.21      173.02      3.78 o
   6   5   1       10.35       10.93      1.64 o
   7   5   1       30.73       31.83      3.30 o
   8   5   1        2.44       -2.34      2.38 o
   9   5   1        2.40       -3.03      3.03 o
  -7   6   1       18.68       25.79      3.32 o
  -6   6   1        0.03       -0.02      3.68 o
  -5   6   1        3.55        4.85      1.85 o
  -4   6   1        5.68       18.74      2.32 o
  -3   6   1       10.53       17.14      1.72 o
  -2   6   1       68.34       62.79      2.40 o
  -1   6   1       96.64      100.33      1.92 o
   0   6   1      320.73      324.03      4.58 o
   1   6   1      102.22      100.56      2.09 o
   2   6   1       13.30       12.37      0.91 o
   3   6   1      108.52      108.67      5.96 o
   4   6   1      164.20      169.39      9.28 o
   5   6   1       27.01       24.05      3.64 o
   6   6   1       32.20       31.04      2.45 o
   7   6   1       15.11       13.41      2.82 o
   8   6   1        0.09        1.34      2.63 o
  -7   7   1        2.75        5.27      2.60 o
  -6   7   1        5.51        5.94      2.32 o
  -5   7   1        6.67        4.33      1.76 o
  -4   7   1      130.45      123.41      3.83 o
  -3   7   1       25.63       26.61      2.12 o
  -2   7   1       65.18       67.72      2.61 o
  -1   7   1       25.96       24.29      1.62 o
   0   7   1       12.16       11.90      1.22 o
   1   7   1        0.40        0.17      1.36 o
   2   7   1        0.15       -1.13      1.26 o
   3   7   1        5.60        5.20      3.24 o
   4   7   1        5.21        6.10      3.08 o
   5   7   1       17.01       17.18      3.77 o
   6   7   1       10.13        8.64      1.99 o
   7   7   1        4.93        1.84      2.24 o
   8   7   1        8.40       11.94      3.14 o
  -6   8   1        1.68        4.23      2.52 o
  -5   8   1        0.01        0.64      1.99 o
  -4   8   1        1.09        0.71      2.41 o
  -3   8   1       46.25       43.60      2.58 o
  -2   8   1       12.85        9.42      2.12 o
  -1   8   1        0.25       -0.81      1.53 o
   0   8   1        3.82        3.22      1.59 o
   1   8   1        1.67        0.66      1.45 o
   2   8   1       89.03       90.55      3.54 o
   3   8   1       56.25       57.38      6.56 o
   4   8   1        9.11       11.06      3.76 o
   5   8   1        0.36        0.77      3.15 o
   6   8   1        6.84        4.09      3.36 o
   7   8   1        0.22        1.06      2.28 o
  -5   9   1        8.65        6.62      4.14 o
  -4   9   1       11.29        9.35      2.62 o
  -3   9   1        2.73        1.81      3.87 o
  -2   9   1        8.89        6.87      2.14 o
  -1   9   1       15.42       13.65      2.15 o
   0   9   1        2.27        0.24      1.63 o
   1   9   1        6.10        5.64      2.63 o
   2   9   1       11.73       13.48      4.13 o
   3   9   1       58.84       73.74      7.77 o
   4   9   1        9.74       10.90      4.13 o
   5   9   1        0.57       -3.37      3.37 o
   6   9   1        0.23       -3.23      3.23 o
  -4  10   1        0.03       -2.33      2.33 o
  -3  10   1       11.06       15.03      3.41 o
  -2  10   1        0.14       -1.42      2.08 o
  -1  10   1        0.00        1.64      4.43 o
   0  10   1       12.52       15.03      2.71 o
   1  10   1        1.25       -0.23      2.08 o
   2  10   1        0.13       -2.14      3.13 o
   3  10   1        0.89       -2.04      3.94 o
   4  10   1        5.03        2.58      4.05 o
   5  10   1        5.64        3.93      4.58 o
  -2  11   1       12.30       13.46      3.06 o
  -1  11   1        0.27        1.64      2.26 o
   0  11   1       12.12       11.67      2.66 o
   1  11   1       15.77       20.99      2.83 o
   2  11   1        3.15        6.95      2.38 o
  -4 -10   2        1.95       -4.54      4.54 o
  -3 -10   2        0.37       -2.20      2.20 o
  -2 -10   2        0.15       -3.23      3.94 o
  -1 -10   2        1.49        0.29      3.10 o
   0 -10   2        0.74       -0.33      2.28 o
   1 -10   2        0.00       -2.75      3.19 o
   2 -10   2        0.92       -2.22      5.02 o
   3 -10   2        8.62       10.32      3.47 o
  -5  -9   2        4.50       -2.30      4.00 o
  -4  -9   2        4.05       -2.62      4.12 o
  -3  -9   2       14.55       10.00      2.77 o
  -2  -9   2        2.40        0.67      2.42 o
  -1  -9   2       13.05        8.30      2.22 o
   0  -9   2        2.69        1.25      2.71 o
   1  -9   2        2.41        0.86      2.03 o
   2  -9   2        4.20        0.80      2.70 o
   3  -9   2        0.03       -3.89      4.58 o
   4  -9   2        0.09       -4.20      4.20 o
   5  -9   2        0.00        1.72      3.35 o
  -6  -8   2        4.08        5.41      2.88 o
  -5  -8   2        0.85       -3.55      3.55 o
  -4  -8   2       22.05       21.48      4.92 o
  -3  -8   2        3.29        1.62      2.28 o
  -2  -8   2       53.41       57.69      3.55 o
  -1  -8   2       94.93       90.75      4.14 o
   0  -8   2       28.42       22.89      2.69 o
   1  -8   2      121.59      107.46      4.55 o
   2  -8   2       23.62       26.36      5.79 o
   3  -8   2        2.10       -1.65      2.65 o
   4  -8   2        8.14        5.16      2.48 o
   5  -8   2        0.25       -0.93      3.06 o
   6  -8   2        0.31        0.78      3.45 o
  -7  -7   2        1.60       -1.60      2.82 o
  -6  -7   2        1.43        4.25      2.53 o
  -5  -7   2        3.46       -1.27      3.10 o
  -4  -7   2       84.24       91.29      7.93 o
  -3  -7   2       75.46       74.07      3.81 o
  -2  -7   2      394.56      419.20     10.20 o
  -1  -7   2        0.10       -1.23      1.23 o
   0  -7   2      165.44      164.81      4.02 o
   1  -7   2      100.50       95.51      3.31 o
   2  -7   2       23.50       22.02      2.06 o
   3  -7   2       46.58       46.41      2.82 o
   4  -7   2       87.23       88.81      3.42 o
   5  -7   2        4.01        0.35      3.30 o
   6  -7   2       23.30       24.67      4.21 o
   7  -7   2        1.70       -1.77      3.68 o
  -7  -6   2        0.21       -2.58      2.58 o
  -6  -6   2        4.97        7.54      2.66 o
  -5  -6   2       13.26       10.71      3.36 o
  -4  -6   2        8.89        6.25      1.87 o
  -3  -6   2       15.72       13.74      1.60 o
  -2  -6   2      150.37      152.45      3.73 o
  -1  -6   2        1.80        1.26      1.30 o
   0  -6   2       89.77       80.57      3.43 o
   1  -6   2      149.78      147.16      5.15 o
   2  -6   2      516.13      502.83      9.46 o
   3  -6   2       13.34       11.60      1.96 o
   4  -6   2       15.66       21.97      6.74 o
   5  -6   2       19.06       21.70      3.67 o
   6  -6   2       11.96        9.42      5.47 o
   7  -6   2        6.54        5.33      3.68 o
  -8  -5   2        0.47       -1.02      3.14 o
  -7  -5   2        2.98        2.01      2.54 o
  -6  -5   2       10.41        9.93      2.57 o
  -5  -5   2        2.12       -0.61      1.14 o
  -4  -5   2        6.54        5.93      1.68 o
  -3  -5   2       54.73       52.45      2.18 o
  -2  -5   2        0.84       -0.04      0.67 o
  -1  -5   2       81.25       87.97      2.68 o
   0  -5   2        2.10        2.57      0.77 o
   1  -5   2       40.22       43.25      1.66 o
   2  -5   2        0.04        0.58      0.87 o
   3  -5   2       10.38       12.18      1.34 o
   4  -5   2       12.35       15.26      2.09 o
   5  -5   2       78.53       71.44      3.43 o
   6  -5   2        2.95        1.29      2.05 o
   7  -5   2        1.32        1.89      2.83 o
   8  -5   2       13.35       14.16      4.13 o
  -8  -4   2        5.46        3.20      3.12 o
  -7  -4   2        0.20       -0.92      2.91 o
  -6  -4   2        1.08        1.32      1.83 o
  -5  -4   2        9.65       10.16      1.34 o
  -4  -4   2        9.11        8.89      1.29 o
  -3  -4   2       17.75       15.67      1.11 o
  -2  -4   2        2.52        1.25      0.80 o
  -1  -4   2      286.43      275.64      4.22 o
   0  -4   2      286.40      265.97      4.07 o
   1  -4   2     1024.63     1126.45     14.43 o
   2  -4   2       33.87       47.51      1.63 o
   3  -4   2       10.87       14.19      2.21 o
   4  -4   2        0.88        1.56      1.17 o
   5  -4   2      298.41      292.35      5.63 o
   6  -4   2       16.19       21.99      1.88 o
   7  -4   2       12.17       15.34      2.40 o
   8  -4   2       13.62       15.19      3.78 o
  -8  -3   2       13.11       13.27      2.53 o
  -7  -3   2        4.04        1.94      1.73 o
  -6  -3   2       35.73       34.36      2.38 o
  -5  -3   2        6.55        6.44      1.02 o
  -4  -3   2        9.31        9.94      1.01 o
  -3  -3   2       36.17       41.15      1.79 o
  -2  -3   2      174.78      179.16      3.06 o
  -1  -3   2        5.17        5.30      0.70 o
   0  -3   2      449.10      466.93      6.93 o
   1  -3   2     1068.37     1167.65     14.79 o
   2  -3   2      138.24      150.00      6.96 o
   3  -3   2       25.45       23.71      1.34 o
   4  -3   2        1.81        4.33      1.09 o
   5  -3   2        2.28        2.07      1.51 o
   6  -3   2       46.91       40.64      2.24 o
   7  -3   2        8.91        8.00      1.62 o
   8  -3   2        0.81       -0.79      1.82 o
   9  -3   2        1.24        5.75      2.33 o
  -9  -2   2       13.10       11.22      2.65 o
  -8  -2   2       22.94       24.97      4.21 o
  -7  -2   2        9.47       10.92      1.59 o
  -6  -2   2       65.79       70.94      2.50 o
  -5  -2   2       28.58       28.61      1.40 o
  -4  -2   2      278.01      276.40      4.50 o
  -3  -2   2      233.77      254.62      3.69 o
  -2  -2   2     1044.26     1115.22     14.17 o
  -1  -2   2        5.16        5.78      0.56 o
   0  -2   2     1485.55     1512.72     16.11 o
   1  -2   2      563.49      540.39      7.13 o
   2  -2   2      412.21      402.07      6.83 o
   3  -2   2        0.90        0.81      0.74 o
   4  -2   2       54.55       58.16      1.90 o
   5  -2   2      127.89      128.34      3.02 o
   6  -2   2        4.06        2.85      1.32 o
   7  -2   2        8.19        5.71      1.24 o
   8  -2   2       41.27       36.55      2.49 o
   9  -2   2        2.92       -1.92      1.92 o
  -9  -1   2        0.23       -2.22      2.22 o
  -8  -1   2       24.07       25.85      2.91 o
  -7  -1   2       24.88       31.96      2.03 o
  -6  -1   2       67.82       73.82      2.32 o
  -5  -1   2      626.14      598.72      7.34 o
  -4  -1   2      504.58      513.56      6.23 o
  -3  -1   2       51.44       51.65      1.37 o
  -2  -1   2     1457.08     1409.42     19.24 o
  -1  -1   2      487.58      463.60      4.66 o
   0  -1   2     1467.97     1430.75     15.22 o
   1  -1   2     3315.08     3603.13     37.75 o
   2  -1   2      246.49      273.59      4.81 o
   3  -1   2      412.53      517.93      6.99 o
   4  -1   2      187.26      180.32      3.30 o
   5  -1   2       33.15       33.60      2.48 o
   6  -1   2       23.08       22.86      1.42 o
   7  -1   2      192.09      172.53      3.35 o
   8  -1   2        1.43       -0.99      1.40 o
   9  -1   2       11.78       11.10      1.91 o
  -9   0   2        4.59        6.12      2.36 o
  -8   0   2       27.38       28.78      2.22 o
  -7   0   2       10.11        9.04      1.39 o
  -6   0   2      203.37      209.82      3.67 o
  -5   0   2      667.14      669.59      9.46 o
  -4   0   2      277.37      275.67      3.85 o
  -3   0   2      260.70      254.18      3.38 o
  -2   0   2     1521.30     1590.70     16.72 o
  -1   0   2      293.15      281.32      2.32 o
   0   0   2      362.46      348.07      9.48 o
   1   0   2      103.66      118.98      1.37 o
   2   0   2      210.60      213.80      2.71 o
   3   0   2     1857.21     2192.92     26.74 o
   4   0   2      543.28      584.06      6.77 o
   5   0   2        4.04        4.34      0.84 o
   6   0   2       60.58       51.48      1.95 o
   7   0   2       72.84       74.14      2.61 o
   8   0   2       47.32       50.28      2.47 o
   9   0   2       16.49       15.32      2.02 o
  -9   1   2       21.12       28.22      3.05 o
  -8   1   2       50.92       60.45      3.49 o
  -7   1   2       34.57       35.76      1.85 o
  -6   1   2        0.99       -1.07      1.07 o
  -5   1   2       24.55       20.53      1.42 o
  -4   1   2       27.23       34.99      1.42 o
  -3   1   2        2.28        2.06      0.60 o
  -2   1   2      213.64      194.84      2.30 o
  -1   1   2        5.23        4.98      0.41 o
   0   1   2        7.95        2.48      0.37 o
   1   1   2      371.55      332.29      4.90 o
   2   1   2      584.54      591.21      5.54 o
   3   1   2       14.40       13.26      0.50 o
   4   1   2      101.39      112.29      1.95 o
   5   1   2        2.36        2.34      0.64 o
   6   1   2       49.97       50.63      1.71 o
   7   1   2       26.62       28.87      1.78 o
   8   1   2        4.95        7.05      1.52 o
   9   1   2        2.77        2.75      1.62 o
  -9   2   2        3.85        4.39      2.45 o
  -8   2   2        0.55       -1.90      1.90 o
  -7   2   2        5.23        2.20      1.48 o
  -6   2   2        4.72        4.24      1.19 o
  -5   2   2      191.06      186.92      3.27 o
  -4   2   2        2.05        2.34      0.97 o
  -3   2   2        6.13        9.03      1.06 o
  -2   2   2        9.36        8.77      0.55 o
  -1   2   2      218.29      197.40      2.52 o
   0   2   2      520.10      499.73      8.43 o
   1   2   2     5922.91     5863.48    134.59 o
   2   2   2      689.07      660.99      6.49 o
   3   2   2     1295.22     1343.43     11.21 o
   4   2   2      193.07      188.65      2.55 o
   5   2   2       43.08       43.58      1.38 o
   6   2   2      239.24      243.12      3.46 o
   7   2   2        0.03       -1.06      1.06 o
   8   2   2       10.94       10.60      1.50 o
   9   2   2        6.51       10.33      2.61 o
  -8   3   2        0.67       -1.19      1.71 o
  -7   3   2        0.00       -1.39      1.39 o
  -6   3   2        7.06        7.12      2.14 o
  -5   3   2       55.60       48.47      2.25 o
  -4   3   2       69.81       83.32      2.12 o
  -3   3   2      202.88      203.25      3.21 o
  -2   3   2        0.16       -0.33      0.43 o
  -1   3   2      120.02      124.99      1.92 o
   0   3   2      128.26      128.91      2.64 o
   1   3   2        0.95        1.34      0.93 o
   2   3   2      256.52      251.16      3.09 o
   3   3   2      694.79      780.20     12.67 o
   4   3   2        7.70        7.42      0.56 o
   5   3   2       11.35       16.14      1.02 o
   6   3   2      297.56      288.35      6.14 o
   7   3   2       60.27       59.94      3.12 o
   8   3   2        2.77        2.83      2.50 o
   9   3   2        8.04        6.87      3.04 o
  -8   4   2       11.95       13.05      2.09 o
  -7   4   2       25.80       22.47      2.06 o
  -6   4   2        1.29        3.09      1.98 o
  -5   4   2       12.12       10.71      1.47 o
  -4   4   2       15.32       18.25      1.35 o
  -3   4   2       19.89       23.65      1.26 o
  -2   4   2      124.88      125.88      1.98 o
  -1   4   2      715.18      746.46      8.94 o
   0   4   2      326.81      315.13      4.47 o
   1   4   2     1669.84     1811.78     23.41 o
   2   4   2       62.07       61.41      1.24 o
   3   4   2      310.21      287.78      4.70 o
   4   4   2        4.52        4.37      0.76 o
   5   4   2        0.09       -0.83      0.83 o
   6   4   2       15.65       16.25      2.04 o
   7   4   2       94.69       97.82      4.95 o
   8   4   2        3.90        0.97      2.46 o
   9   4   2        0.51       -1.42      2.78 o
  -8   5   2        0.08       -0.47      1.74 o
  -7   5   2        1.71        3.55      3.02 o
  -6   5   2        0.29       -1.79      2.12 o
  -5   5   2        2.91        2.81      1.41 o
  -4   5   2        0.01        1.20      1.28 o
  -3   5   2      176.77      166.24      3.04 o
  -2   5   2       43.91       46.64      1.58 o
  -1   5   2       11.27        8.76      0.79 o
   0   5   2     1020.99     1112.40     11.51 o
   1   5   2       15.44       18.98      0.87 o
   2   5   2       62.33       64.54      1.92 o
   3   5   2       67.98       73.51      1.67 o
   4   5   2      222.44      229.85      4.32 o
   5   5   2       89.77       82.75      2.53 o
   6   5   2        0.96       -0.41      1.22 o
   7   5   2       16.61       21.56      2.81 o
   8   5   2        2.08        1.34      2.49 o
   9   5   2        0.54        1.61      2.99 o
  -7   6   2        4.10        1.55      2.30 o
  -6   6   2        0.49       -0.34      2.88 o
  -5   6   2        5.32        4.92      1.62 o
  -4   6   2        1.52        2.06      1.39 o
  -3   6   2       41.97       45.85      2.33 o
  -2   6   2        0.85        1.13      1.09 o
  -1   6   2       15.43       18.03      0.93 o
   0   6   2      263.90      270.92      3.40 o
   1   6   2        0.76        0.76      0.61 o
   2   6   2      140.78      159.50      2.27 o
   3   6   2       47.33       52.65      1.58 o
   4   6   2      192.83      214.94     10.81 o
   5   6   2        1.61        2.01      2.40 o
   6   6   2        4.22        2.88      1.51 o
   7   6   2        0.21       -1.71      1.85 o
   8   6   2        1.70        0.86      2.59 o
  -7   7   2        1.04        2.44      4.80 o
  -6   7   2        0.26        3.37      3.73 o
  -5   7   2        0.68       -1.37      1.56 o
  -4   7   2      161.42      164.11      4.29 o
  -3   7   2      289.36      284.27      5.68 o
  -2   7   2        3.48        4.37      1.33 o
  -1   7   2        1.38        2.08      1.14 o
   0   7   2       72.37       65.88      2.76 o
   1   7   2       52.80       56.29      2.57 o
   2   7   2        2.95        4.32      1.30 o
   3   7   2       75.41       76.40      6.74 o
   4   7   2       18.96       19.12      3.73 o
   5   7   2        0.11       -2.41      2.47 o
   6   7   2       13.17        9.72      1.84 o
   7   7   2        2.14        2.59      2.18 o
   8   7   2        0.21        1.42      2.54 o
  -6   8   2        5.89        8.36      2.54 o
  -5   8   2        4.36        4.17      2.36 o
  -4   8   2       11.85        8.53      2.61 o
  -3   8   2       96.09       97.49      3.36 o
  -2   8   2       66.35       65.83      2.63 o
  -1   8   2       13.47       10.82      1.90 o
   0   8   2        8.18        5.66      1.51 o
   1   8   2       17.23       16.44      1.77 o
   2   8   2        1.95        5.17      2.59 o
   3   8   2       25.93       29.70      4.67 o
   4   8   2        1.60        3.84      3.20 o
   5   8   2        0.01       -2.53      2.82 o
   6   8   2       15.77       12.77      3.84 o
   7   8   2        1.61        2.33      2.36 o
  -5   9   2        1.85        3.02      2.30 o
  -4   9   2        0.01        0.70      1.78 o
  -3   9   2        6.85        5.88      2.87 o
  -2   9   2       37.92       37.69      3.95 o
  -1   9   2        0.62       -0.09      1.67 o
   0   9   2        0.03       -1.39      1.39 o
   1   9   2        8.53       14.93      3.65 o
   2   9   2        3.76        3.59      2.47 o
   3   9   2        1.13       -1.32      3.23 o
   4   9   2       11.67       14.25      4.30 o
   5   9   2        0.01       -3.23      3.23 o
   6   9   2        6.25        6.15      3.97 o
  -4  10   2        3.26        2.37      5.38 o
  -3  10   2        3.94        3.56      2.41 o
  -2  10   2       12.55       14.80      3.69 o
  -1  10   2        5.07        3.12      1.92 o
   0  10   2        4.51        1.11      1.71 o
   1  10   2        4.93        4.96      2.60 o
   2  10   2        7.31        3.64      4.23 o
   3  10   2       46.86       51.41      7.72 o
   4  10   2        1.93        3.30      4.16 o
   5  10   2        2.56        0.44      3.93 o
  -2  11   2        1.11        2.98      2.47 o
  -1  11   2        2.57        1.78      2.01 o
   0  11   2        1.41        0.06      1.86 o
   1  11   2        0.46       -0.01      1.67 o
   2  11   2        0.54       -0.34      4.20 o
  -3 -10   3        0.16       -3.39      4.16 o
  -2 -10   3        1.33       -1.34      5.34 o
  -1 -10   3        0.11        0.35      4.08 o
   0 -10   3        1.35        0.62      2.76 o
   1 -10   3        0.00       -2.23      2.23 o
   2 -10   3        1.52        0.48      2.82 o
   3 -10   3        2.09        3.55      3.35 o
  -4  -9   3        5.02        3.51      4.74 o
  -3  -9   3        9.23        8.60      8.06 o
  -2  -9   3        1.29       -2.03      2.03 o
  -1  -9   3        0.22       -3.55      3.55 o
   0  -9   3        0.22       -2.02      2.02 o
   1  -9   3        1.67       -1.64      2.00 o
   2  -9   3        2.27       -1.93      4.00 o
   3  -9   3        0.31       -3.44      3.44 o
   4  -9   3        1.72        0.00      4.89 o
   5  -9   3       18.81       12.39      6.47 o
  -6  -8   3        5.89       11.70      3.31 o
  -4  -8   3       35.68       27.31      5.54 o
  -3  -8   3       13.02       12.58      3.55 o
  -2  -8   3       65.00       67.35      5.02 o
  -1  -8   3       21.82       21.93      2.69 o
   0  -8   3       12.43        8.26      3.89 o
   1  -8   3       29.88       27.58      6.38 o
   2  -8   3       55.53       45.46      4.08 o
   3  -8   3        1.55        0.34      2.53 o
   4  -8   3       13.73       10.80      8.65 o
   5  -8   3        0.13       -2.37      2.99 o
   6  -8   3        6.39       -0.05      9.74 o
  -6  -7   3        4.78        4.63      2.78 o
  -5  -7   3       11.91        6.25      3.89 o
  -4  -7   3       29.61       26.22      5.08 o
  -3  -7   3        0.93        0.49      1.94 o
  -2  -7   3       11.20        7.30      2.18 o
  -1  -7   3       24.58       25.21      2.69 o
   0  -7   3       76.04       73.16      3.76 o
   1  -7   3        2.75        2.05      1.38 o
   2  -7   3      201.17      178.27      4.88 o
   3  -7   3        9.56        6.08      1.78 o
   4  -7   3        4.62        4.48      1.89 o
   5  -7   3        5.23        6.30      2.16 o
   6  -7   3        0.30       -3.10      3.10 o
   7  -7   3       12.62       10.47      4.27 o
  -7  -6   3        0.95        6.07      3.10 o
  -6  -6   3        1.42       -1.39      2.34 o
  -5  -6   3        0.73       -0.49      1.80 o
  -4  -6   3       62.89       63.48      3.56 o
  -3  -6   3        0.47       -1.23      1.23 o
  -2  -6   3      190.10      183.18      4.36 o
  -1  -6   3      588.39      571.64     10.38 o
   0  -6   3       99.37       91.02      3.96 o
   1  -6   3       33.82       30.83      1.78 o
   2  -6   3       96.93       92.32      5.02 o
   3  -6   3       15.26       10.88      3.55 o
   4  -6   3        0.02       -1.73      1.75 o
   5  -6   3       31.62       34.23      2.78 o
   6  -6   3        0.96       -2.18      2.92 o
   7  -6   3       25.77       23.77      4.46 o
  -8  -5   3        2.73        4.91      3.60 o
  -7  -5   3        4.12        4.47      2.90 o
  -6  -5   3        0.80       -0.22      1.64 o
  -5  -5   3      116.17      107.80      3.96 o
  -4  -5   3       13.17        9.61      2.47 o
  -3  -5   3        7.81        6.52      1.19 o
  -2  -5   3      121.89      119.97      4.55 o
  -1  -5   3      155.05      148.96      3.07 o
   0  -5   3        0.42        1.36      0.87 o
   1  -5   3        5.27        7.97      1.07 o
   2  -5   3       25.02       29.57      1.58 o
   3  -5   3       62.45       56.78      2.25 o
   4  -5   3      121.55      126.19      4.38 o
   5  -5   3        0.01       -2.44      2.44 o
   6  -5   3        4.92        4.92      3.04 o
   7  -5   3        0.00       -1.24      2.92 o
   8  -5   3        3.24        3.27      3.59 o
  -8  -4   3        8.65       12.32      3.60 o
  -7  -4   3        0.01       -1.68      1.68 o
  -6  -4   3        0.00       -1.39      1.39 o
  -5  -4   3       25.27       24.36      2.81 o
  -4  -4   3        0.13       -0.56      1.14 o
  -3  -4   3       11.78        9.75      1.20 o
  -2  -4   3       26.82       20.09      1.29 o
  -1  -4   3      897.02      897.31     11.81 o
   0  -4   3       68.26       65.84      1.83 o
   1  -4   3      100.15      100.96      2.28 o
   2  -4   3       33.82       37.46      1.61 o
   3  -4   3       22.15       23.52      1.43 o
   4  -4   3      106.14      105.23      3.53 o
   5  -4   3        1.70        3.63      1.84 o
   6  -4   3       73.13       70.76      3.41 o
   7  -4   3        7.59       10.93      3.26 o
   8  -4   3        8.10       12.61      3.64 o
  -8  -3   3       59.56       66.51      4.04 o
  -7  -3   3       32.19       36.35      2.73 o
  -6  -3   3        7.18        5.03      1.85 o
  -5  -3   3        9.73        9.01      1.29 o
  -4  -3   3        5.35        4.68      0.99 o
  -3  -3   3        0.97        0.28      0.90 o
  -2  -3   3       15.78       18.90      1.15 o
  -1  -3   3        1.03        1.76      0.71 o
   0  -3   3       82.12       68.31      1.76 o
   1  -3   3      584.90      624.58      8.39 o
   2  -3   3        3.03        2.57      0.76 o
   3  -3   3       81.12       80.00      2.60 o
   4  -3   3      110.44      122.63      4.37 o
   5  -3   3        0.00       -0.49      1.39 o
   6  -3   3        3.50        3.89      1.42 o
   7  -3   3       29.12       29.39      2.07 o
   8  -3   3        0.35       -1.70      1.70 o
   9  -3   3       14.60       16.08      2.69 o
  -8  -2   3       75.03       75.40      4.66 o
  -7  -2   3        1.98        3.61      1.94 o
  -6  -2   3       92.07       83.83      2.37 o
  -5  -2   3        0.54        1.93      1.20 o
  -4  -2   3       66.68       63.00      1.91 o
  -3  -2   3      165.12      152.85      2.93 o
  -2  -2   3       13.41       13.54      0.97 o
  -1  -2   3       74.63       62.85      1.96 o
   0  -2   3        1.69        2.36      0.59 o
   1  -2   3      322.07      340.56      4.84 o
   2  -2   3      311.76      319.24      4.83 o
   3  -2   3     1350.07     1546.10     23.85 o
   4  -2   3        5.36       10.86      1.39 o
   5  -2   3       82.37       95.80      2.67 o
   6  -2   3      201.02      189.85      3.99 o
   7  -2   3        4.36        1.99      1.41 o
   8  -2   3        1.00       -1.41      1.41 o
   9  -2   3        0.65       -1.84      1.84 o
  -8  -1   3        0.74       -1.16      1.78 o
  -7  -1   3       52.38       55.95      2.62 o
  -6  -1   3       45.78       44.65      1.93 o
  -5  -1   3        3.68        4.95      1.16 o
  -4  -1   3      102.26      101.41      2.52 o
  -3  -1   3       45.91       37.05      1.29 o
  -2  -1   3      179.88      180.01      2.30 o
  -1  -1   3     1233.87     1166.39     14.67 o
   0  -1   3       28.04       25.85      1.02 o
   1  -1   3        1.26        0.90      0.50 o
   2  -1   3      150.44      164.86      3.31 o
   3  -1   3       70.07       77.30      2.26 o
   4  -1   3      327.33      358.27      5.36 o
   5  -1   3       41.79       48.29      1.96 o
   6  -1   3        6.15        5.79      1.14 o
   7  -1   3       16.09       15.49      1.48 o
   8  -1   3       56.70       48.77      2.50 o
   9  -1   3       10.68        7.46      1.84 o
  -9   0   3        0.51       -2.32      2.86 o
  -8   0   3       20.96       22.74      2.56 o
  -7   0   3        2.84        5.29      1.34 o
  -6   0   3       21.94       26.52      1.60 o
  -5   0   3       61.71       68.74      2.15 o
  -4   0   3        0.00       -0.17      0.77 o
  -3   0   3       85.30       76.17      1.66 o
  -2   0   3       19.10       24.48      0.97 o
  -1   0   3      320.48      264.83      2.60 o
   0   0   3     1756.90     1663.71     17.24 o
   1   0   3       26.69       25.12      0.74 o
   2   0   3      277.88      275.33      3.90 o
   3   0   3      831.84      913.56     11.58 o
   4   0   3      450.47      516.81      7.55 o
   5   0   3       15.59       23.81      1.14 o
   6   0   3      395.05      383.02      5.19 o
   7   0   3       14.05       12.32      1.83 o
   8   0   3       12.04        9.01      1.60 o
   9   0   3        6.27       -0.03      1.53 o
  -8   1   3       16.30       19.13      2.59 o
  -7   1   3       10.99       14.99      1.78 o
  -6   1   3        5.52        5.86      1.26 o
  -5   1   3       42.29       42.37      1.89 o
  -4   1   3       32.49       34.19      1.46 o
  -3   1   3      110.41      106.83      1.97 o
  -2   1   3       11.40       10.05      0.64 o
  -1   1   3       77.64       76.97      0.99 o
   0   1   3    13369.75    13009.16    122.29 o
   1   1   3      738.07      708.33      9.08 o
   2   1   3      706.56      728.34      9.01 o
   3   1   3      253.51      264.65      3.56 o
   4   1   3      179.69      203.47      3.26 o
   5   1   3       23.39       22.61      0.98 o
   6   1   3        4.75        0.65      0.78 o
   7   1   3       12.10       10.03      1.37 o
   8   1   3        1.49        2.21      1.33 o
   9   1   3        0.00        0.33      1.77 o
  -8   2   3       37.14       35.74      3.08 o
  -7   2   3        5.85        3.75      1.59 o
  -6   2   3       10.80       11.20      1.34 o
  -5   2   3      103.29      107.32      3.08 o
  -4   2   3        0.18        0.00      0.79 o
  -3   2   3      146.41      143.85      2.75 o
  -2   2   3       52.39       47.94      1.03 o
  -1   2   3      236.13      220.69      2.43 o
   0   2   3     3753.34     3764.71     48.03 o
   1   2   3     9668.58     9408.43    216.02 o
   2   2   3       12.58       11.35      0.64 o
   3   2   3       39.90       28.50      0.94 o
   4   2   3      100.12       83.37      1.40 o
   5   2   3      128.58      143.62      2.55 o
   6   2   3       12.76       11.49      1.10 o
   7   2   3       12.36        8.69      1.28 o
   8   2   3       38.64       41.66      2.16 o
   9   2   3       13.60       17.01      3.59 o
  -8   3   3        0.50        0.61      2.73 o
  -7   3   3       12.87       13.87      2.19 o
  -6   3   3        2.05        0.55      1.30 o
  -5   3   3        8.29        5.50      1.14 o
  -4   3   3        3.06        4.29      0.90 o
  -3   3   3        0.09       -0.29      0.70 o
  -2   3   3      168.79      164.61      2.46 o
  -1   3   3       30.62       32.18      0.92 o
   0   3   3      319.91      300.00      5.33 o
   1   3   3     2809.12     2834.39     65.56 o
   2   3   3      249.42      250.91      4.58 o
   3   3   3       65.23       56.46      1.15 o
   4   3   3        0.03       -0.02      0.48 o
   5   3   3       80.69       87.78      2.16 o
   6   3   3       20.03       23.81      3.23 o
   7   3   3        0.18       -0.61      1.46 o
   8   3   3       26.52       25.59      3.35 o
   9   3   3        2.51        0.98      2.78 o
  -8   4   3        0.57        1.24      2.81 o
  -7   4   3        1.53        4.80      2.74 o
  -6   4   3       69.15       62.41      4.41 o
  -5   4   3        0.51        0.43      1.13 o
  -4   4   3       21.31       22.61      1.37 o
  -3   4   3       39.53       38.39      2.01 o
  -2   4   3      578.90      628.08      6.78 o
  -1   4   3      835.12      906.82     10.15 o
   0   4   3       15.15       19.04      1.30 o
   2   4   3      103.88      107.62      2.69 o
   3   4   3      390.53      399.48      5.05 o
   4   4   3        9.51       10.16      0.96 o
   5   4   3       51.86       50.89      1.80 o
   6   4   3        0.69        0.54      1.26 o
   7   4   3       72.92       77.36      4.54 o
   8   4   3        0.28        1.68      2.40 o
   9   4   3        2.55        0.16      2.69 o
  -8   5   3        4.65       -1.51      2.92 o
  -7   5   3        8.65        6.24      1.76 o
  -6   5   3       53.66       51.49      8.65 o
  -5   5   3       57.60       60.04      2.70 o
  -4   5   3       28.64       27.11      2.24 o
  -3   5   3        1.38        0.93      1.13 o
  -2   5   3       76.62       85.18      1.99 o
  -1   5   3        0.91        0.46      0.60 o
   0   5   3      448.66      460.97      5.68 o
   1   5   3        1.98        2.70      0.71 o
   2   5   3        9.84        9.81      0.98 o
   3   5   3      285.90      291.96      3.95 o
   4   5   3       10.43       10.05      0.86 o
   5   5   3        2.53        4.45      1.87 o
   6   5   3        7.52        7.24      1.91 o
   7   5   3        1.69        4.22      2.14 o
   8   5   3        0.04       -0.66      2.22 o
   9   5   3        6.20        4.83      2.92 o
  -7   6   3        0.46        0.63      2.26 o
  -6   6   3        1.55        0.75      5.23 o
  -5   6   3        6.49        4.08      1.63 o
  -4   6   3        2.77        3.07      1.59 o
  -3   6   3       57.62       55.20      2.43 o
  -2   6   3       37.61       36.39      1.96 o
  -1   6   3        9.11       11.35      0.92 o
   0   6   3       10.06       11.35      0.70 o
   1   6   3        4.95        5.84      0.59 o
   2   6   3      120.09      135.20      2.66 o
   3   6   3       47.69       49.16      1.41 o
   4   6   3       10.85       10.33      1.41 o
   5   6   3        0.05       -0.22      2.29 o
   6   6   3        7.39        6.13      1.55 o
   7   6   3        1.62        0.04      1.85 o
   8   6   3        0.05       -0.38      2.32 o
   9   6   3       16.44       16.95      3.53 o
  -6   7   3        4.48        5.39      3.24 o
  -5   7   3        0.04       -0.21      1.83 o
  -4   7   3        3.10        1.45      1.57 o
  -3   7   3       87.46       95.43      3.11 o
  -2   7   3       33.51       38.20      2.06 o
  -1   7   3        6.05        7.20      1.19 o
   0   7   3        8.89       12.09      0.99 o
   1   7   3        1.65        1.31      0.87 o
   2   7   3       11.25       11.10      1.61 o
   3   7   3        0.53        2.24      2.82 o
   4   7   3        1.04        0.86      2.67 o
   5   7   3       45.68       55.05      5.88 o
   6   7   3        4.19        5.72      1.69 o
   7   7   3        2.44        0.54      1.95 o
   8   7   3        0.00        1.11      2.38 o
  -6   8   3        0.57       -2.18      2.18 o
  -5   8   3        3.45        1.75      2.12 o
  -4   8   3        3.14        1.10      2.14 o
  -3   8   3       75.76       74.95      3.27 o
  -2   8   3       29.39       30.27      1.99 o
  -1   8   3        0.35       -0.49      1.11 o
   0   8   3       24.51       25.48      2.69 o
   1   8   3       16.69       13.95      1.51 o
   2   8   3       12.45       11.22      3.52 o
   3   8   3        8.22        6.10      3.33 o
   4   8   3       22.44       21.56      4.25 o
   5   8   3        0.34       -1.24      2.83 o
   6   8   3        9.13        9.33      3.57 o
   7   8   3        0.60       -1.95      1.95 o
  -5   9   3        0.87       -1.74      2.19 o
  -4   9   3        1.40       -0.39      2.16 o
  -3   9   3       17.74       23.32      3.78 o
  -2   9   3       15.44       16.00      1.83 o
  -1   9   3        3.01        3.53      1.67 o
   0   9   3        0.01       -1.26      1.26 o
   1   9   3       37.85       37.36      3.66 o
   2   9   3       87.28       91.07      8.09 o
   3   9   3       19.19       18.06      4.46 o
   4   9   3        3.84        4.65      3.52 o
   5   9   3        0.55       -1.59      3.24 o
   6   9   3        2.21        2.08      3.43 o
   7   9   3        7.74        4.83      2.50 o
  -4  10   3        0.09        0.80      3.64 o
  -3  10   3        0.14       -2.08      2.08 o
  -2  10   3        6.22        3.11      2.08 o
  -1  10   3        8.33        5.46      1.88 o
   0  10   3        0.26        0.03      1.53 o
   1  10   3        0.49       -0.03      2.28 o
   2  10   3       15.90       17.56      4.70 o
   3  10   3       26.53       23.89      5.41 o
   4  10   3       16.70       18.38      5.00 o
   5  10   3        0.44       -1.57      3.61 o
   6  10   3        1.07        0.99      4.09 o
  -2  11   3        1.57        0.78      2.28 o
  -1  11   3        6.75        4.33      1.98 o
   0  11   3        1.69       -0.85      2.99 o
   1  11   3        2.40       -2.57      3.86 o
   2  11   3        0.02       -1.11      4.09 o
   3  11   3       20.98       24.15      6.03 o
  -2 -10   4        0.63       -1.36      2.79 o
  -1 -10   4        6.13       10.30      3.33 o
   0 -10   4        0.46       -2.67      2.96 o
   1 -10   4        8.16        6.23      3.28 o
   2 -10   4        0.19        0.28      2.98 o
  -4  -9   4       20.37        8.09      5.40 o
  -3  -9   4        5.80        0.38      4.24 o
  -2  -9   4        1.52       -1.63      2.28 o
  -1  -9   4        0.33       -3.29      4.16 o
   0  -9   4        4.30        2.84      2.99 o
   1  -9   4        0.26       -2.23      5.21 o
   2  -9   4        0.23       -0.56      2.65 o
   3  -9   4        1.43       -1.07      6.55 o
   4  -9   4        2.91       -2.88      2.88 o
  -4  -8   4       88.68      108.44      5.14 o
  -3  -8   4        4.03        5.17      3.30 o
  -2  -8   4       11.04        6.32      2.37 o
  -1  -8   4        1.10       -0.83      2.93 o
   0  -8   4        0.01       -1.80      2.14 o
   1  -8   4        0.01       -2.17      2.17 o
   2  -8   4        5.87        9.48      2.91 o
   3  -8   4        0.00       -2.41      2.41 o
   4  -8   4        4.68        5.58      3.14 o
   5  -8   4       10.74       13.71      3.90 o
  -6  -7   4        2.92        2.18      2.88 o
  -4  -7   4        1.39        3.61      2.63 o
  -3  -7   4       17.16       18.55      3.15 o
  -2  -7   4       68.22       67.71      2.95 o
  -1  -7   4        0.84        0.41      1.48 o
   0  -7   4       34.13       33.66      2.38 o
   1  -7   4        1.84       -1.09      1.36 o
   2  -7   4        5.04        3.71      1.65 o
   3  -7   4       41.58       47.42      2.88 o
   4  -7   4        2.17        2.05      2.26 o
   5  -7   4        1.35       -1.00      1.71 o
   6  -7   4        3.43        2.19      2.39 o
  -7  -6   4        0.17       -1.64      3.16 o
  -6  -6   4       12.43        7.20      3.07 o
  -5  -6   4        2.23        6.10      2.61 o
  -4  -6   4       21.08       18.55      1.91 o
  -3  -6   4        5.50        6.18      1.56 o
  -2  -6   4      148.97      146.06      4.30 o
  -1  -6   4       72.47       68.46      2.91 o
   0  -6   4        7.87        7.77      1.51 o
   1  -6   4        0.02       -1.09      1.09 o
   2  -6   4        2.73       -0.43      1.44 o
   3  -6   4       28.34       29.00      2.34 o
   4  -6   4        2.39        0.42      3.69 o
   5  -6   4        0.34       -0.90      1.69 o
   6  -6   4        0.06        1.92      1.95 o
   7  -6   4       22.09       26.94      3.39 o
  -7  -5   4       12.94       11.47      3.49 o
  -6  -5   4        1.72       -0.27      1.72 o
  -5  -5   4        0.01       -0.85      2.40 o
  -4  -5   4       10.76       10.73      2.08 o
  -3  -5   4        9.35        5.57      1.67 o
  -2  -5   4       47.54       43.39      2.20 o
  -1  -5   4      153.92      149.21      3.22 o
   0  -5   4        2.26        0.56      1.00 o
   1  -5   4       41.37       43.28      1.89 o
   2  -5   4       66.15       68.83      2.31 o
   3  -5   4       59.80       59.18      2.85 o
   4  -5   4      142.85      142.88      3.60 o
   5  -5   4        8.34        3.86      1.52 o
   6  -5   4        0.52       -1.57      2.65 o
   7  -5   4       25.46       29.93      4.39 o
   8  -5   4       10.00       10.60      4.14 o
  -8  -4   4        2.16        0.48      3.24 o
  -7  -4   4        0.67       -1.63      1.63 o
  -6  -4   4        0.27       -1.50      1.50 o
  -5  -4   4        4.72        1.07      1.68 o
  -4  -4   4       59.41       47.99      2.04 o
  -3  -4   4       85.44       80.11      2.51 o
  -2  -4   4        7.20        6.39      1.12 o
  -1  -4   4       18.67       25.61      1.46 o
   0  -4   4      106.26      105.46      2.43 o
   1  -4   4       36.71       33.58      1.57 o
   2  -4   4      102.37      105.27      2.55 o
   3  -4   4       52.76       47.49      3.10 o
   4  -4   4      428.00      423.80      6.77 o
   5  -4   4      195.89      192.50      5.11 o
   6  -4   4       20.62       20.32      2.39 o
   7  -4   4       10.87       12.98      3.36 o
   8  -4   4        8.17       16.93      3.89 o
  -8  -3   4        0.59       -1.68      2.22 o
  -7  -3   4        1.12        2.24      2.42 o
  -6  -3   4        0.00       -0.84      1.52 o
  -5  -3   4        1.93        3.30      1.27 o
  -4  -3   4        0.31        0.23      1.02 o
  -3  -3   4       92.48      101.81      2.65 o
  -2  -3   4      110.84      101.65      2.46 o
  -1  -3   4      158.28      174.54      3.20 o
   0  -3   4      156.81      172.82      3.11 o
   1  -3   4        7.27        6.87      0.88 o
   2  -3   4       10.38       16.11      1.13 o
   3  -3   4       97.38      103.54      2.78 o
   4  -3   4       58.63       55.82      2.62 o
   5  -3   4      227.23      250.17      5.79 o
   6  -3   4       47.01       44.25      2.83 o
   7  -3   4        1.62       -1.04      1.78 o
   8  -3   4        1.15       -1.54      2.77 o
   9  -3   4        4.20        2.05      2.12 o
  -8  -2   4        0.00        6.13      3.36 o
  -7  -2   4       25.32       35.75      2.90 o
  -6  -2   4        0.34       -1.59      1.59 o
  -5  -2   4       11.02       11.86      1.45 o
  -4  -2   4       21.18       23.76      1.57 o
  -3  -2   4        2.00        1.20      0.92 o
  -2  -2   4        1.97       -0.47      0.73 o
  -1  -2   4        0.56       -0.28      0.67 o
   0  -2   4      704.32      739.53      9.72 o
   1  -2   4       55.66       52.11      1.53 o
   2  -2   4      132.15      163.47      2.95 o
   3  -2   4      825.02      974.89     17.00 o
   4  -2   4        0.01       -0.71      1.11 o
   5  -2   4       15.01       19.47      3.39 o
   6  -2   4       10.19        7.27      1.81 o
   7  -2   4       59.95       59.75      3.20 o
   8  -2   4       19.89       20.82      1.93 o
   9  -2   4        5.51        1.58      2.01 o
  -8  -1   4       11.98       16.44      2.54 o
  -7  -1   4        1.14       -0.94      1.38 o
  -6  -1   4        0.26        2.04      1.15 o
  -5  -1   4        7.80       11.24      1.93 o
  -4  -1   4       12.98       15.57      1.13 o
  -3  -1   4      175.16      188.13      2.91 o
  -2  -1   4      677.40      684.72      7.89 o
  -1  -1   4      519.87      482.23      6.75 o
   0  -1   4      573.18      587.57      7.77 o
   1  -1   4      465.90      482.13     10.29 o
   2  -1   4     1316.91     1417.41     23.71 o
   3  -1   4       15.48       20.54      1.38 o
   4  -1   4       37.45       38.12      2.92 o
   5  -1   4      134.26      132.31      3.64 o
   6  -1   4      105.34      116.56      3.75 o
   7  -1   4       34.26       37.00      2.08 o
   8  -1   4        2.06       -1.39      1.39 o
   9  -1   4        4.45        4.08      1.67 o
  -8   0   4        0.09       -1.88      1.91 o
  -7   0   4       22.60       28.65      3.44 o
  -6   0   4       67.11       70.89      2.33 o
  -5   0   4       36.48       42.52      2.49 o
  -4   0   4       23.39       23.91      1.25 o
  -3   0   4        0.49        0.33      0.64 o
  -2   0   4      682.37      728.42      8.23 o
  -1   0   4       11.62        9.21      0.53 o
   0   0   4      922.85      870.45      8.72 o
   1   0   4       13.09       16.05      0.73 o
   2   0   4      423.02      404.97      4.80 o
   3   0   4      356.62      385.12      5.37 o
   4   0   4       32.09       26.64      1.69 o
   5   0   4       23.06       30.08      1.58 o
   6   0   4       16.63       11.58      1.46 o
   7   0   4        1.73        2.37      1.20 o
   8   0   4       49.88       48.58      2.42 o
   9   0   4        0.69        0.14      1.53 o
  -8   1   4       12.60       12.54      2.47 o
  -7   1   4       21.79       22.70      2.05 o
  -6   1   4        1.88        0.39      1.18 o
  -5   1   4      329.25      309.56      4.63 o
  -4   1   4        5.24        4.02      0.91 o
  -3   1   4       14.87       12.41      0.88 o
  -2   1   4       31.91       27.45      0.94 o
  -1   1   4      199.86      196.28      2.37 o
   0   1   4      239.89      224.63      2.17 o
   1   1   4      112.82      119.52      1.84 o
   2   1   4      942.03      900.70      9.68 o
   3   1   4      104.16      100.06      1.44 o
   4   1   4      361.79      363.20      4.45 o
   5   1   4       48.84       52.74      1.74 o
   6   1   4       95.56       91.56      2.25 o
   7   1   4       57.33       58.97      2.28 o
   8   1   4       15.00       14.01      1.58 o
   9   1   4        0.59       -1.61      1.61 o
  10   1   4        1.65        0.01      3.37 o
  -8   2   4        1.77        3.67      2.55 o
  -7   2   4       15.79       13.58      1.87 o
  -6   2   4        3.65        3.38      1.42 o
  -5   2   4       72.26       70.35      2.76 o
  -4   2   4       43.58       41.58      1.64 o
  -3   2   4       25.52       21.23      0.96 o
  -2   2   4       27.04       22.63      0.81 o
  -1   2   4      123.84      113.51      1.43 o
   0   2   4     3666.00     3684.45     42.51 o
   1   2   4     2942.45     2955.56     53.73 o
   2   2   4       25.48       24.41      0.72 o
   3   2   4      646.71      659.32      7.91 o
   4   2   4      416.92      425.53      4.32 o
   5   2   4        9.28        7.45      0.81 o
   6   2   4        7.56        6.35      1.09 o
   7   2   4        1.18        0.17      1.02 o
   8   2   4       11.11       10.94      1.71 o
   9   2   4       14.68       20.84      3.65 o
  -8   3   4        0.04       -0.39      1.81 o
  -7   3   4        9.64       11.28      2.07 o
  -6   3   4       14.97       16.09      1.97 o
  -5   3   4        0.17       -1.17      1.17 o
  -4   3   4        7.06        5.91      1.00 o
  -3   3   4      692.04      725.25      9.00 o
  -2   3   4      153.83      140.46      1.94 o
  -1   3   4       98.28       89.57      1.52 o
   0   3   4        3.53        4.59      0.56 o
   1   3   4       97.23       87.97      3.61 o
   2   3   4      125.53      118.62      4.35 o
   3   3   4       45.35       53.00      1.00 o
   4   3   4       37.39       43.70      1.37 o
   5   3   4       67.07       74.71      1.83 o
   6   3   4      329.88      329.07      6.60 o
   7   3   4        2.41        3.03      2.09 o
   8   3   4        1.83        4.04      2.41 o
   9   3   4       21.14       30.29      3.85 o
  -8   4   4        5.16        3.50      1.98 o
  -7   4   4        0.09       -1.10      1.59 o
  -6   4   4        3.50        3.06      2.07 o
  -5   4   4        0.49       -1.15      1.52 o
  -4   4   4       29.63       30.28      1.87 o
  -3   4   4      165.45      174.80      3.00 o
  -2   4   4      195.15      196.79      2.94 o
  -1   4   4       30.19       31.80      1.08 o
   0   4   4      179.50      206.78      9.32 o
   1   4   4       47.27       50.20      4.17 o
   2   4   4       14.28       18.94      3.04 o
   3   4   4      173.07      167.20      4.00 o
   4   4   4        6.38        7.39      0.62 o
   5   4   4        4.91        2.15      1.06 o
   6   4   4      160.56      169.17      5.77 o
   7   4   4       80.23       80.90      4.54 o
   8   4   4        2.29        3.15      2.37 o
   9   4   4        0.16        1.71      2.62 o
  -7   5   4        1.35        0.83      1.69 o
  -6   5   4       12.78       10.38      1.76 o
  -5   5   4        1.63        0.76      1.76 o
  -4   5   4       23.64       23.85      1.85 o
  -3   5   4      114.97      117.38      3.12 o
  -2   5   4        1.30        2.48      0.79 o
  -1   5   4       46.28       40.05      1.26 o
   0   5   4       55.37       53.74      4.87 o
   1   5   4       18.28       20.82      2.92 o
   2   5   4        4.31        4.05      2.06 o
   3   5   4       28.12       29.52      1.75 o
   4   5   4       35.25       34.32      1.26 o
   5   5   4       45.94       42.50      2.31 o
   6   5   4       12.63       10.76      1.91 o
   7   5   4      133.90      142.79      5.82 o
   8   5   4        0.17       -1.23      2.13 o
   9   5   4       11.49       13.21      3.15 o
  -7   6   4        0.25       -1.10      2.55 o
  -6   6   4        4.47        3.14      3.88 o
  -5   6   4       59.04       56.68      3.25 o
  -4   6   4        0.03       -0.11      1.31 o
  -3   6   4       29.56       27.51      1.87 o
  -2   6   4        1.03        1.30      1.12 o
  -1   6   4       11.81       12.44      1.10 o
   0   6   4       10.68       13.10      0.65 o
   1   6   4       91.78       98.46      6.84 o
   2   6   4        2.33       -0.26      2.21 o
   3   6   4        8.38       11.37      2.95 o
   4   6   4      328.64      331.14      5.41 o
   5   6   4       18.21       13.31      3.24 o
   6   6   4        4.26        1.26      1.59 o
   7   6   4        0.33       -1.71      1.71 o
   8   6   4        3.52        3.07      2.38 o
   9   6   4        0.81        0.07      2.79 o
  -6   7   4        0.12       -3.24      3.24 o
  -5   7   4        1.42        1.92      2.00 o
  -4   7   4       14.52       14.13      1.92 o
  -3   7   4        0.99       -1.27      1.37 o
  -2   7   4       53.90       46.26      2.15 o
  -1   7   4       17.11       18.08      1.56 o
   0   7   4       94.45       97.92      1.97 o
   1   7   4        2.75        3.44      0.88 o
   2   7   4        1.39        0.93      2.66 o
   3   7   4      106.71      110.96      3.54 o
   4   7   4       17.26       19.03      3.81 o
   5   7   4        0.59        2.44      2.74 o
   6   7   4        0.31       -0.53      1.43 o
   7   7   4        1.05        1.50      1.97 o
   8   7   4        1.21        0.86      2.37 o
  -6   8   4        0.36        0.02      2.31 o
  -5   8   4        0.27        1.40      2.11 o
  -4   8   4       50.76       51.04      2.80 o
  -3   8   4        2.26        3.73      1.62 o
  -2   8   4        7.01        5.43      1.39 o
  -1   8   4       15.87       18.59      1.42 o
   0   8   4       32.68       26.88      1.50 o
   1   8   4       69.43       74.52      7.07 o
   2   8   4       43.20       42.27      5.78 o
   3   8   4        0.20        0.01      2.91 o
   4   8   4       13.02       11.13      3.63 o
   5   8   4        1.73        1.91      2.88 o
   6   8   4        1.13        3.33      3.19 o
   7   8   4        3.15        5.29      2.20 o
   8   8   4        1.77        2.30      2.46 o
  -5   9   4        0.03        0.41      2.19 o
  -4   9   4        0.06       -0.71      2.25 o
  -3   9   4       11.69       13.78      1.96 o
  -2   9   4        5.91        6.36      1.57 o
  -1   9   4        9.03        6.61      1.34 o
   0   9   4        5.07        2.69      2.16 o
   1   9   4       39.09       27.70      4.96 o
   2   9   4       11.41       14.49      4.25 o
   3   9   4       19.58       17.55      4.29 o
   4   9   4        1.11        0.19      3.22 o
   5   9   4        0.59        0.91      3.31 o
   6   9   4       11.47       13.70      4.27 o
   7   9   4        0.04        1.14      2.14 o
  -4  10   4        5.28       -0.44      4.37 o
  -3  10   4       10.53       13.77      2.66 o
  -2  10   4        4.56       -0.43      1.60 o
  -1  10   4        0.14       -1.48      1.48 o
   0  10   4        0.06        0.74      3.59 o
   1  10   4        0.30       -0.94      3.37 o
   2  10   4        5.14        7.27      4.13 o
   3  10   4       97.17      107.10      9.57 o
   4  10   4       37.26       32.65      5.73 o
   5  10   4        0.05        3.43      3.88 o
   6  10   4        8.62       12.70      4.70 o
  -2  11   4        1.64        1.88      2.13 o
  -1  11   4        3.84        1.48      1.76 o
   0  11   4        6.10        5.82      4.46 o
   1  11   4        0.20       -1.81      3.61 o
   2  11   4        1.13        2.50      4.13 o
   3  11   4       16.94       18.54      5.45 o
   0 -10   5        3.88        2.83      3.37 o
  -3  -9   5        0.11       -0.03      2.96 o
  -2  -9   5        0.02        3.14      2.98 o
  -1  -9   5        0.62       -3.41      5.13 o
   0  -9   5        2.35        0.93      5.51 o
   1  -9   5        1.77        4.04      2.90 o
   2  -9   5        0.99        0.37      2.96 o
   3  -9   5       15.10       14.23      3.76 o
   4  -9   5        8.37       13.13      4.08 o
  -4  -8   5        1.89       -2.29      4.49 o
  -3  -8   5       10.97        7.43      4.43 o
  -2  -8   5        0.45       -4.31      4.31 o
  -1  -8   5        0.59        3.37      2.62 o
   0  -8   5        0.33       -2.38      2.38 o
   1  -8   5        2.60        6.62      2.81 o
   2  -8   5        2.13       -1.40      2.46 o
   3  -8   5        5.97        9.63      3.20 o
   4  -8   5        2.67        2.88      3.24 o
   5  -8   5        3.83       -0.13      3.67 o
  -6  -7   5       10.13       13.75      3.76 o
  -5  -7   5        1.45       -2.59      2.59 o
  -4  -7   5        3.33        0.60      2.34 o
  -3  -7   5        0.00       -2.26      2.26 o
  -2  -7   5        0.24        0.97      1.59 o
  -1  -7   5        6.57        4.33      3.07 o
   0  -7   5        0.00       -1.35      1.35 o
   1  -7   5       10.96        8.75      1.80 o
   2  -7   5       31.89       30.63      2.45 o
   3  -7   5        2.28        1.03      1.68 o
   4  -7   5        1.20       -1.03      1.70 o
   5  -7   5        4.52        3.49      3.29 o
   6  -7   5       18.94       23.18      5.90 o
  -6  -6   5       12.56       15.54      3.52 o
  -5  -6   5       12.50       16.87      3.20 o
  -4  -6   5        5.07        2.31      2.12 o
  -3  -6   5        1.14        0.76      1.51 o
  -2  -6   5        3.03        2.05      2.00 o
  -1  -6   5        0.44        1.61      1.44 o
   0  -6   5        9.90       11.90      1.69 o
   1  -6   5       30.54       28.32      2.15 o
   2  -6   5       30.16       26.84      2.20 o
   3  -6   5        0.01        0.06      1.45 o
   4  -6   5       23.04       23.46      2.37 o
   5  -6   5        0.02       -1.33      1.63 o
   6  -6   5        1.54       -1.87      1.87 o
   7  -6   5        1.38        2.26      4.05 o
  -7  -5   5        6.94        2.49      3.30 o
  -6  -5   5        3.55        5.40      2.04 o
  -5  -5   5       16.51       15.08      2.11 o
  -4  -5   5        0.03       -1.98      1.98 o
  -3  -5   5       19.77       23.09      2.15 o
  -2  -5   5       73.48       73.59      2.78 o
  -1  -5   5       79.37       87.14      2.72 o
   0  -5   5       13.54       16.51      1.43 o
   1  -5   5       13.64       12.33      1.34 o
   2  -5   5        3.00        4.38      1.27 o
   3  -5   5       38.30       36.39      2.10 o
   4  -5   5        8.13        5.40      1.44 o
   5  -5   5       22.20       25.60      2.06 o
   6  -5   5        7.20        6.93      2.07 o
   7  -5   5        7.57        3.97      2.27 o
   8  -5   5       11.63        8.07      3.98 o
  -7  -4   5        0.06       -2.28      2.28 o
  -6  -4   5        2.18       -1.12      1.67 o
  -5  -4   5        6.05        5.96      1.75 o
  -4  -4   5        1.79        0.54      1.42 o
  -3  -4   5      129.88      132.45      5.86 o
  -2  -4   5        0.42        0.99      1.15 o
  -1  -4   5       80.23       84.31      2.46 o
   0  -4   5       49.70       43.96      1.80 o
   1  -4   5        0.09       -0.10      1.06 o
   2  -4   5        0.65        1.59      0.97 o
   3  -4   5       13.36       14.32      1.44 o
   4  -4   5      210.91      216.13      4.43 o
   5  -4   5       93.28       92.68      2.93 o
   6  -4   5       23.09       24.47      2.59 o
   7  -4   5       18.34       19.60      3.67 o
   8  -4   5        1.66        3.48      3.37 o
  -8  -3   5        0.04       -3.04      3.04 o
  -7  -3   5        0.18       -1.78      1.85 o
  -6  -3   5        1.24       -1.50      1.67 o
  -5  -3   5        4.64        7.44      2.44 o
  -4  -3   5        7.72        4.56      1.30 o
  -3  -3   5       13.00       11.01      2.24 o
  -2  -3   5       10.73       10.60      1.23 o
  -1  -3   5      220.91      232.01      4.02 o
   0  -3   5        1.86       -0.58      0.79 o
   1  -3   5      309.96      350.04      5.38 o
   2  -3   5        7.95       15.71      1.19 o
   3  -3   5      134.99      142.92      3.11 o
   4  -3   5       49.08       44.04      2.05 o
   5  -3   5      340.36      348.45      7.35 o
   6  -3   5        0.04       -1.54      1.54 o
   7  -3   5        8.80       11.43      3.78 o
   8  -3   5        0.08       -1.09      1.98 o
   9  -3   5        9.86       11.86      2.47 o
  -8  -2   5        1.61        3.47      3.44 o
  -7  -2   5        0.90        4.75      2.15 o
  -6  -2   5        7.20        7.59      4.47 o
  -5  -2   5        0.42       -0.88      1.20 o
  -4  -2   5       31.66       33.91      1.91 o
  -3  -2   5       11.37        9.35      1.05 o
  -2  -2   5       21.93       22.94      1.57 o
  -1  -2   5       89.22       82.63      2.12 o
   0  -2   5      713.13      715.83     10.36 o
   1  -2   5     2148.86     2337.49     29.03 o
   2  -2   5      580.28      595.91      8.23 o
   3  -2   5        0.03        0.16      0.79 o
   4  -2   5       28.40       29.02      1.94 o
   5  -2   5        0.56        1.66      1.44 o
   6  -2   5       93.87       88.43      3.42 o
   7  -2   5        0.63        0.63      1.76 o
   8  -2   5        6.07        6.98      1.63 o
   9  -2   5        5.03        5.45      1.80 o
  -8  -1   5        2.21        0.41      2.18 o
  -7  -1   5        3.90        8.00      2.07 o
  -6  -1   5        3.82        4.80      1.27 o
  -5  -1   5       13.03       13.57      1.36 o
  -4  -1   5        1.08       -0.63      1.08 o
  -3  -1   5       18.46       21.24      1.15 o
  -2  -1   5        0.22        1.17      0.66 o
  -1  -1   5       98.96       81.32      1.94 o
   0  -1   5       90.53       79.17      1.84 o
   1  -1   5      197.32      177.90      2.96 o
   2  -1   5        0.03        0.70      0.63 o
   3  -1   5        7.64        8.23      0.90 o
   4  -1   5       86.73       78.12      4.59 o
   5  -1   5       48.24       48.49      2.47 o
   6  -1   5       46.72       49.89      2.75 o
   7  -1   5        4.15        2.18      1.25 o
   8  -1   5       36.57       43.03      2.33 o
   9  -1   5        6.62        2.74      1.77 o
  -8   0   5        5.94        7.13      2.38 o
  -7   0   5        0.67        2.58      1.63 o
  -6   0   5       23.64       20.36      1.60 o
  -5   0   5       33.06       32.68      1.67 o
  -4   0   5        1.41        1.17      0.91 o
  -3   0   5        0.16       -0.70      0.70 o
  -2   0   5      564.92      548.14      5.78 o
  -1   0   5     1027.05     1029.34     10.02 o
   0   0   5      114.06      119.14      1.83 o
   1   0   5      234.03      226.25      2.95 o
   2   0   5       33.35       32.18      1.93 o
   3   0   5        8.64        9.72      0.82 o
   4   0   5      132.91      133.19      3.30 o
   5   0   5        6.09        4.78      1.24 o
   6   0   5       99.24       92.04      2.56 o
   7   0   5       83.78       72.08      3.48 o
   8   0   5        9.66        7.23      1.53 o
   9   0   5        0.28       -1.71      1.71 o
  -8   1   5        0.59        1.86      2.20 o
  -7   1   5        0.06        1.12      1.63 o
  -6   1   5       68.35       69.32      4.61 o
  -5   1   5      290.02      270.76      4.72 o
  -4   1   5      129.52      126.96      2.56 o
  -3   1   5        6.00        4.21      0.64 o
  -2   1   5        0.50        0.14      0.60 o
  -1   1   5        2.86        3.25      0.41 o
   0   1   5      965.69      953.90     10.65 o
   1   1   5       29.41       31.98      0.74 o
   2   1   5       17.13       18.45      0.84 o
   3   1   5      723.51      766.90      9.70 o
   4   1   5       35.75       35.80      1.20 o
   5   1   5        2.62        1.64      0.79 o
   6   1   5       27.89       24.55      1.68 o
   7   1   5       83.59       80.75      3.58 o
   8   1   5       13.79       14.72      1.59 o
   9   1   5        1.67       -1.93      2.73 o
  10   1   5        0.37       -1.03      3.27 o
  -8   2   5       11.99       14.86      2.71 o
  -7   2   5        1.22        1.11      1.61 o
  -6   2   5        0.50       -1.42      1.42 o
  -5   2   5       97.50       97.13      3.23 o
  -4   2   5      113.23       97.85      2.30 o
  -3   2   5      139.35      134.55      2.25 o
  -2   2   5       72.40       74.60      1.48 o
  -1   2   5       14.14       15.16      0.55 o
   0   2   5      327.59      322.24      2.93 o
   1   2   5      312.68      315.75      3.99 o
   2   2   5       75.64       84.92      1.43 o
   3   2   5       21.73       23.04      0.91 o
   4   2   5        2.97        4.80      0.74 o
   5   2   5       56.64       56.00      1.50 o
   6   2   5      140.55      146.34      3.15 o
   7   2   5       11.34        9.60      1.20 o
   8   2   5        0.24        2.53      2.37 o
   9   2   5       11.88       16.07      3.45 o
  10   2   5       10.52        5.28      3.52 o
  -8   3   5        0.76       -0.32      1.99 o
  -7   3   5        1.44        0.88      1.65 o
  -6   3   5       12.97       14.59      1.82 o
  -5   3   5       10.32        9.53      1.56 o
  -4   3   5       18.44       15.92      1.22 o
  -3   3   5        5.89        5.59      0.90 o
  -2   3   5       13.22       13.20      0.67 o
  -1   3   5       19.68       18.11      0.88 o
   0   3   5       24.50       25.21      0.91 o
   1   3   5      208.20      211.32      9.18 o
   3   3   5      962.44      980.33     12.38 o
   4   3   5        0.22        0.67      0.50 o
   5   3   5       53.83       55.12      1.60 o
   6   3   5       36.80       34.34      2.33 o
   7   3   5        1.49       -0.98      1.83 o
   8   3   5        0.71        0.32      2.18 o
   9   3   5        4.62        6.29      2.83 o
  -7   4   5        7.21        6.54      1.84 o
  -6   4   5        0.99       -0.91      1.47 o
  -5   4   5        5.67        5.27      1.52 o
  -4   4   5       12.14       15.14      1.93 o
  -3   4   5        6.34        6.86      0.96 o
  -2   4   5       44.61       49.58      1.57 o
  -1   4   5      133.69      119.81      1.79 o
   0   4   5      170.21      162.72      7.94 o
   1   4   5      510.44      530.61     19.88 o
   2   4   5       22.59       25.96      3.60 o
   3   4   5        4.59        2.17      1.17 o
   4   4   5       15.92       14.30      0.78 o
   5   4   5       24.58       23.89      1.15 o
   6   4   5       51.22       50.31      3.30 o
   7   4   5       60.96       54.52      3.97 o
   8   4   5       57.33       54.02      4.20 o
   9   4   5       17.90       23.98      3.45 o
  -7   5   5        1.57        0.74      1.87 o
  -6   5   5        2.52        1.89      1.72 o
  -5   5   5        0.50        0.81      1.83 o
  -4   5   5       12.18       11.14      1.49 o
  -3   5   5        0.68        0.45      1.15 o
  -2   5   5       11.04        9.21      0.95 o
  -1   5   5       74.18       76.27      1.66 o
   0   5   5      108.38       98.05      6.26 o
   1   5   5       70.06       73.10      5.52 o
   2   5   5       58.41       59.59      5.06 o
   3   5   5      323.06      313.52     13.52 o
   4   5   5       18.70       18.04      1.24 o
   5   5   5        1.55       -0.63      0.86 o
   6   5   5        9.83       10.84      1.89 o
   7   5   5      267.78      258.59      7.99 o
   8   5   5       65.50       67.48      4.42 o
   9   5   5        9.18        4.54      2.75 o
  -7   6   5        0.00       -1.69      1.75 o
  -6   6   5        2.03        0.44      1.88 o
  -5   6   5        0.44        3.93      2.20 o
  -4   6   5        0.03       -0.53      1.33 o
  -3   6   5       79.58       81.17      2.76 o
  -2   6   5        4.29        2.42      1.20 o
  -1   6   5        0.09       -0.67      0.67 o
   0   6   5        1.87        3.47      1.20 o
   1   6   5        6.22        9.03      2.79 o
   2   6   5      117.93      115.61      7.45 o
   3   6   5       13.30       12.76      2.95 o
   4   6   5      146.34      143.88      4.02 o
   5   6   5       36.81       38.99      5.04 o
   6   6   5        4.73        3.41      1.57 o
   7   6   5       30.04       29.51      2.87 o
   8   6   5        2.56        3.51      2.29 o
   9   6   5        0.16       -1.55      2.53 o
  -6   7   5        9.54        9.74      2.59 o
  -5   7   5        3.00        0.40      3.34 o
  -4   7   5       51.39       52.16      2.73 o
  -3   7   5       13.62       13.25      1.86 o
  -2   7   5       43.49       37.22      2.01 o
  -1   7   5        5.80        7.02      1.10 o
   0   7   5       85.32       77.63      3.46 o
   1   7   5        3.62        3.89      2.78 o
   2   7   5       63.15       64.05      6.27 o
   3   7   5       10.14       10.08      3.31 o
   4   7   5      126.19      133.06      8.84 o
   5   7   5        3.74        3.97      3.02 o
   6   7   5        5.32        5.87      1.51 o
   7   7   5        1.46        0.99      1.84 o
   8   7   5        0.04       -0.85      2.10 o
  -5   8   5        6.70        3.94      2.25 o
  -4   8   5        0.48       -1.27      1.58 o
  -3   8   5       93.13       93.41      3.19 o
  -2   8   5        8.55        9.12      3.24 o
  -1   8   5       20.51       20.47      1.44 o
   0   8   5      160.44      143.11      6.58 o
   1   8   5       45.53       54.28      2.52 o
   2   8   5        3.23        2.00      3.03 o
   3   8   5       24.54       24.27      4.23 o
   4   8   5        3.57        3.14      2.98 o
   5   8   5        1.44        4.23      3.11 o
   6   8   5        1.30        0.83      3.00 o
   7   8   5        7.21        9.17      2.32 o
   8   8   5        1.84        0.05      2.24 o
  -4   9   5        7.44        7.43      1.87 o
  -3   9   5       85.81       80.43      3.74 o
  -2   9   5       55.71       58.34      2.48 o
  -1   9   5       12.81        9.58      1.33 o
   0   9   5        0.93        1.53      1.61 o
   1   9   5        2.83        4.80      3.69 o
   2   9   5        1.77        0.52      3.18 o
   3   9   5        2.70        0.30      3.14 o
   4   9   5        0.28       -1.19      2.92 o
   5   9   5        0.81        3.28      3.30 o
   6   9   5        0.92        1.34      3.31 o
   7   9   5        0.00       -1.87      1.97 o
  -3  10   5        4.05        3.66      2.43 o
  -2  10   5       92.57      102.86      6.60 o
  -1  10   5        2.79        1.39      2.02 o
   0  10   5        0.38       -0.49      3.63 o
   1  10   5        9.32        5.45      3.90 o
   2  10   5        0.00       -3.24      3.24 o
   3  10   5        0.05        1.46      3.71 o
   4  10   5        9.48       10.49      4.39 o
   5  10   5        2.71       -0.53      3.51 o
   6  10   5        3.88        2.42      4.20 o
  -2  11   5        0.57       -1.92      1.92 o
  -1  11   5        8.45       11.28      4.86 o
   0  11   5        6.48        3.73      4.50 o
   1  11   5        0.30       -2.33      3.48 o
   2  11   5        1.12       -0.65      4.05 o
   3  11   5       22.99       19.61      5.64 o
  -2  -9   6        0.29        1.48      3.10 o
  -1  -9   6        0.05       -2.83      2.83 o
   0  -9   6        0.08        0.04      3.10 o
   1  -9   6        1.86       -0.75      2.98 o
   2  -9   6        0.03       -1.85      3.00 o
   3  -9   6       15.25       15.35      4.18 o
  -4  -8   6        0.00       -0.61      3.19 o
  -3  -8   6        2.12        3.55      3.14 o
  -2  -8   6        0.68        4.45      2.91 o
  -1  -8   6        1.39        0.33      2.70 o
   0  -8   6        1.59       -2.14      2.59 o
   1  -8   6        0.06        1.01      2.54 o
   2  -8   6       12.98       10.38      3.28 o
   3  -8   6        0.04        0.05      2.98 o
   4  -8   6       21.94       21.53      4.29 o
   5  -8   6       25.76       36.87      5.09 o
  -5  -7   6        0.95        0.77      2.96 o
  -4  -7   6        0.14       -0.03      2.99 o
  -3  -7   6        1.83        2.02      2.73 o
  -2  -7   6        3.94        1.55      1.75 o
  -1  -7   6        0.03        1.15      2.24 o
   0  -7   6        0.05       -1.15      1.51 o
   1  -7   6        3.31        1.53      1.56 o
   2  -7   6        0.02       -2.52      2.79 o
   3  -7   6        2.39        0.33      1.72 o
   4  -7   6        1.05        1.32      1.84 o
   5  -7   6        1.29        0.17      2.82 o
   6  -7   6        3.53        2.61      2.62 o
  -6  -6   6        1.82        0.57      3.10 o
  -5  -6   6        0.06        2.51      2.65 o
  -4  -6   6        0.23       -0.91      1.79 o
  -3  -6   6        2.48        1.98      2.42 o
  -2  -6   6        3.75        0.31      1.61 o
  -1  -6   6        1.72        0.00      1.50 o
   0  -6   6       10.50       11.72      1.80 o
   1  -6   6        1.61       -1.24      1.42 o
   2  -6   6      148.94      146.00      4.51 o
   3  -6   6        0.55        0.48      1.79 o
   4  -6   6        3.67        3.47      1.80 o
   5  -6   6        0.50        1.28      1.88 o
   6  -6   6        1.26       -2.00      2.00 o
   7  -6   6        0.00       -2.19      2.19 o
  -6  -5   6        0.58       -0.39      2.00 o
  -5  -5   6        3.20        2.38      1.84 o
  -4  -5   6        9.80        7.95      3.27 o
  -3  -5   6        3.61        4.63      1.71 o
  -2  -5   6       90.47       99.23      4.80 o
  -1  -5   6      219.11      228.26      6.61 o
   0  -5   6        0.01        0.46      1.21 o
   1  -5   6       33.78       40.67      2.07 o
   2  -5   6       19.44       14.34      1.56 o
   3  -5   6       24.11       19.37      1.74 o
   4  -5   6       24.37       21.80      2.19 o
   5  -5   6       34.64       34.46      2.27 o
   6  -5   6        0.23       -1.71      1.71 o
   7  -5   6       31.23       29.43      3.12 o
   8  -5   6        0.22        0.51      2.32 o
  -7  -4   6        2.01       -2.81      2.81 o
  -6  -4   6        1.83       -0.36      1.82 o
  -5  -4   6       43.74       39.94      2.82 o
  -4  -4   6        5.17        1.13      1.54 o
  -3  -4   6        3.92        3.72      1.40 o
  -2  -4   6       96.18       87.85      2.92 o
  -1  -4   6      385.92      368.80      6.03 o
   0  -4   6      117.84      110.70      3.23 o
   1  -4   6       91.09       93.03      2.62 o
   2  -4   6      115.24      107.82      2.87 o
   3  -4   6       25.99       23.26      1.75 o
   4  -4   6        1.29       -1.27      1.27 o
   5  -4   6        5.40        4.16      1.45 o
   6  -4   6        6.93        6.24      1.92 o
   7  -4   6        1.88        3.43      2.03 o
   8  -4   6        0.08       -2.70      3.08 o
  -7  -3   6        2.49       -2.51      2.51 o
  -6  -3   6        4.19        5.99      3.88 o
  -5  -3   6       37.11       26.82      2.39 o
  -4  -3   6        1.74       -0.01      1.25 o
  -3  -3   6        2.90        0.55      1.08 o
  -2  -3   6       30.00       34.61      1.88 o
  -1  -3   6       74.84       73.70      3.13 o
   0  -3   6       50.55       49.26      1.88 o
   1  -3   6        0.02       -0.21      0.82 o
   2  -3   6        0.82       -0.66      0.90 o
   3  -3   6       21.08       23.58      1.54 o
   4  -3   6       54.20       52.53      2.54 o
   5  -3   6       23.62       25.98      1.89 o
   6  -3   6        3.31        4.43      1.89 o
   7  -3   6       25.97       25.38      2.62 o
   8  -3   6        0.45       -1.96      2.03 o
   9  -3   6        0.78       -1.99      1.99 o
  -7  -2   6        9.64        5.99      3.24 o
  -6  -2   6        4.93        1.11      1.79 o
  -5  -2   6        1.33        0.05      1.37 o
  -4  -2   6        1.87        0.03      1.20 o
  -3  -2   6        0.01        0.99      1.39 o
  -2  -2   6        1.69        1.62      1.02 o
  -1  -2   6        7.49        6.87      1.05 o
   0  -2   6        0.43       -0.75      0.75 o
   1  -2   6       24.41       24.19      1.33 o
   2  -2   6       27.17       34.84      1.59 o
   3  -2   6      307.99      320.38      5.16 o
   4  -2   6       12.37       15.09      1.36 o
   5  -2   6        0.22        1.69      1.27 o
   6  -2   6        0.08        1.13      1.62 o
   7  -2   6        0.64       -0.21      1.75 o
   8  -2   6       10.28        7.29      1.64 o
   9  -2   6        0.12       -1.15      1.61 o
  -8  -1   6        7.63        8.30      3.93 o
  -7  -1   6       32.85       37.35      3.01 o
  -6  -1   6        5.48        5.07      1.38 o
  -5  -1   6        0.49       -0.05      1.06 o
  -4  -1   6       18.08       16.51      1.33 o
  -3  -1   6       11.83       14.04      1.34 o
  -2  -1   6       43.93       53.96      1.63 o
  -1  -1   6       43.43       39.66      1.60 o
   0  -1   6      230.82      211.28      3.54 o
   1  -1   6       15.16       20.51      1.23 o
   2  -1   6       51.92       52.21      1.66 o
   3  -1   6      135.97      162.59      3.10 o
   4  -1   6        5.33        4.21      0.99 o
   5  -1   6       53.21       52.59      2.64 o
   6  -1   6       37.29       36.85      2.60 o
   7  -1   6        5.68        5.17      1.80 o
   8  -1   6        1.14       -0.29      1.33 o
   9  -1   6        0.59        0.53      1.80 o
  -8   0   6        0.22        1.76      3.35 o
  -7   0   6        2.51        3.04      2.32 o
  -6   0   6       15.96       20.81      1.92 o
  -5   0   6       12.85       11.02      1.32 o
  -4   0   6        4.59        3.25      1.06 o
  -3   0   6        1.42        1.81      0.88 o
  -2   0   6       55.75       55.95      1.40 o
  -1   0   6      587.56      560.33      6.59 o
   0   0   6      353.70      360.49      5.20 o
   1   0   6      380.67      337.08      4.84 o
   2   0   6        3.94        4.19      0.68 o
   3   0   6      152.73      150.53      2.78 o
   4   0   6        0.64        0.15      1.11 o
   5   0   6       16.87       15.65      3.45 o
   6   0   6       86.13       81.07      2.45 o
   7   0   6        0.36       -0.55      1.11 o
   8   0   6       81.66       74.85      2.75 o
   9   0   6        6.69        4.42      1.94 o
  -8   1   6        4.03        1.83      2.43 o
  -7   1   6        3.44        3.81      1.75 o
  -6   1   6        1.33       -0.47      1.45 o
  -5   1   6       89.54       91.20      2.91 o
  -4   1   6       95.77       90.16      2.31 o
  -3   1   6       55.38       46.82      1.47 o
  -2   1   6      124.53      114.17      2.10 o
  -1   1   6       56.64       59.17      1.23 o
   0   1   6     1098.74     1061.57     11.43 o
   1   1   6       33.42       38.43      0.73 o
   2   1   6      139.07      161.10      1.95 o
   3   1   6       24.43       20.25      0.90 o
   4   1   6      157.59      170.50      2.53 o
   5   1   6        6.25        7.30      0.93 o
   6   1   6      195.82      176.55      3.87 o
   7   1   6       40.59       39.94      1.99 o
   8   1   6       22.55       21.02      1.99 o
   9   1   6        9.94        8.69      3.26 o
  -8   2   6        5.26        3.80      3.59 o
  -7   2   6        3.74        6.38      1.86 o
  -6   2   6        2.33        1.18      1.50 o
  -5   2   6       66.86       66.28      2.66 o
  -4   2   6      155.66      159.68      3.01 o
  -3   2   6       48.86       55.83      1.55 o
  -2   2   6      130.30      115.37      2.22 o
  -1   2   6      128.37      124.53      1.52 o
   0   2   6       70.34       66.65      1.07 o
   1   2   6      108.63      116.72      1.45 o
   2   2   6     1141.30     1117.57     12.12 o
   3   2   6      424.66      433.61      6.04 o
   4   2   6      525.27      571.06      7.62 o
   5   2   6       46.30       48.65      1.60 o
   6   2   6       18.76       15.26      1.15 o
   7   2   6        8.39        6.36      1.25 o
   8   2   6        1.94        1.14      2.33 o
   9   2   6        0.23       -2.18      2.62 o
  -7   3   6        0.97        3.42      1.74 o
  -6   3   6        1.83       -0.84      1.49 o
  -5   3   6        7.60        5.71      1.53 o
  -4   3   6        5.70        4.88      1.34 o
  -3   3   6       39.48       38.84      1.66 o
  -2   3   6        2.38        2.96      0.64 o
  -1   3   6       46.28       50.92      1.34 o
   0   3   6      193.01      192.26      2.40 o
   1   3   6     1052.75     1031.79     22.51 o
   2   3   6       56.80       60.95      2.06 o
   3   3   6      110.89      119.04      2.43 o
   4   3   6      345.68      327.61      4.05 o
   5   3   6      116.95      126.27      2.75 o
   6   3   6        5.43        5.20      1.85 o
   7   3   6        0.83       -1.35      1.79 o
   8   3   6       32.38       30.72      3.32 o
   9   3   6       14.76       15.79      3.30 o
  -7   4   6        9.37       13.58      2.09 o
  -6   4   6        0.33       -1.41      1.48 o
  -5   4   6        0.89       -1.39      1.39 o
  -4   4   6        1.57        2.56      1.24 o
  -3   4   6       36.58       32.13      2.73 o
  -2   4   6        0.00       -0.17      0.69 o
  -1   4   6       15.82       15.22      0.73 o
   0   4   6      155.48      135.25      7.17 o
   1   4   6     2358.95     2424.16     80.51 o
   4   4   6        6.41        7.36      0.50 o
   5   4   6       23.27       31.91      1.44 o
   6   4   6       16.69       18.04      2.20 o
   7   4   6        0.21       -1.80      1.80 o
   8   4   6       44.43       42.78      3.84 o
   9   4   6        0.22       -2.45      2.45 o
  -7   5   6        3.42        2.24      1.88 o
  -6   5   6        4.13        8.61      1.80 o
  -5   5   6        0.16       -1.33      1.33 o
  -4   5   6        9.49        8.71      1.91 o
  -3   5   6        0.00       -0.10      1.17 o
  -2   5   6      114.30      103.87      3.12 o
  -1   5   6      123.10      120.58      2.11 o
   0   5   6       67.01       66.37      5.48 o
   1   5   6        8.11        4.30      2.25 o
   2   5   6      219.96      221.17     10.68 o
   3   5   6        4.01        3.40      2.32 o
   4   5   6       13.14       15.34      1.16 o
   5   5   6       38.61       34.92      1.63 o
   6   5   6        1.68        2.58      1.54 o
   7   5   6       42.53       45.67      3.80 o
   8   5   6        2.26        3.96      2.28 o
   9   5   6        1.64        4.98      2.66 o
  -6   6   6       31.65       29.43      4.50 o
  -5   6   6       14.12        7.98      2.24 o
  -4   6   6       42.99       44.22      3.81 o
  -3   6   6        4.77        6.28      1.39 o
  -2   6   6       48.70       49.93      2.51 o
  -1   6   6        0.59       -0.12      0.63 o
   0   6   6       21.74       18.78      3.39 o
   1   6   6       13.78       12.98      2.98 o
   2   6   6       22.80       18.77      3.33 o
   3   6   6       47.93       49.40      5.33 o
   4   6   6        3.95        2.81      2.69 o
   5   6   6       47.61       45.76      2.50 o
   6   6   6        2.45        3.76      1.55 o
   7   6   6        4.03        9.89      2.29 o
   8   6   6        3.55        3.71      2.32 o
   9   6   6        1.69        0.97      2.46 o
  -6   7   6       13.71       10.48      3.84 o
  -5   7   6        0.39       -1.85      2.37 o
  -4   7   6        6.56        4.62      1.66 o
  -3   7   6       35.92       38.14      2.29 o
  -2   7   6        0.01       -1.11      1.11 o
  -1   7   6        0.05       -0.90      0.90 o
   0   7   6        0.39       -1.03      1.03 o
   1   7   6       29.54       27.67      4.17 o
   2   7   6       10.08        8.48      3.23 o
   3   7   6       82.64       83.17      7.03 o
   4   7   6      131.82      153.46      9.82 o
   5   7   6       74.77       83.65      7.19 o
   6   7   6       16.65       15.32      2.05 o
   7   7   6       23.81       31.88      3.26 o
   8   7   6        0.02        4.41      2.32 o
  -5   8   6        1.15       -0.59      2.21 o
  -4   8   6        9.12       12.68      2.26 o
  -3   8   6        9.63        7.28      1.63 o
  -2   8   6       17.99       16.40      1.57 o
  -1   8   6       23.93       19.91      2.02 o
   0   8   6        1.81        1.88      1.43 o
   1   8   6       23.81       14.52      3.88 o
   2   8   6        1.01       -0.38      2.75 o
   3   8   6       12.69       12.92      3.72 o
   4   8   6       13.35       12.68      3.92 o
   5   8   6        0.21       -2.20      2.87 o
   6   8   6       11.04        9.54      2.02 o
   7   8   6       20.29       23.42      2.74 o
   8   8   6       23.40       26.57      3.27 o
  -4   9   6        0.47        1.37      2.00 o
  -3   9   6       22.88       31.67      2.19 o
  -2   9   6       20.01       21.05      1.76 o
  -1   9   6       12.79       12.47      2.07 o
   0   9   6        7.28       10.11      1.80 o
   1   9   6        8.11        8.22      1.61 o
   2   9   6       10.38       10.39      3.72 o
   3   9   6        0.03       -0.34      3.04 o
   4   9   6        0.99        1.51      3.36 o
   5   9   6        0.49        1.55      3.43 o
   6   9   6       11.67       16.97      4.33 o
   7   9   6        0.50        1.61      2.05 o
  -3  10   6        0.79        0.60      1.67 o
  -2  10   6       48.47       58.81      2.62 o
  -1  10   6        7.55        9.57      4.33 o
   0  10   6        2.83        1.11      1.71 o
   1  10   6        9.19        4.90      3.81 o
   2  10   6        6.88       10.72      4.06 o
   3  10   6        1.02       -0.30      3.28 o
   4  10   6        3.67        3.36      3.88 o
   5  10   6        6.73        5.82      4.12 o
   6  10   6        3.91        7.53      4.47 o
  -1  11   6        0.17        0.75      2.14 o
   0  11   6        0.15       -3.78      3.78 o
   1  11   6        0.01       -0.62      3.89 o
   2  11   6        0.87        0.95      3.88 o
   3  11   6        3.81        1.61      4.17 o
  -1  -9   7        6.02        2.94      3.31 o
   0  -9   7        0.02       -2.98      2.98 o
   1  -9   7        0.87       -0.41      3.27 o
   2  -9   7        0.98       -2.02      3.32 o
  -3  -8   7        0.07        2.32      3.31 o
  -2  -8   7        0.06        3.03      3.02 o
  -1  -8   7        2.49        6.19      3.20 o
   0  -8   7        2.40        0.94      2.79 o
   1  -8   7        0.00       -2.59      2.59 o
   2  -8   7        5.07        7.12      3.28 o
   3  -8   7        0.29       -1.71      3.08 o
   4  -8   7        0.02       -3.40      3.40 o
  -4  -7   7       13.90       16.15      3.97 o
  -3  -7   7        3.84       12.33      3.40 o
  -2  -7   7        0.81       -1.70      1.70 o
  -1  -7   7        0.15       -1.67      1.67 o
   0  -7   7        3.02        1.64      1.73 o
   1  -7   7        0.18       -1.45      1.45 o
   2  -7   7        6.79        6.79      1.99 o
   3  -7   7        0.62       -0.37      1.74 o
   4  -7   7        0.01       -2.14      2.14 o
   5  -7   7        0.00        0.63      2.16 o
   6  -7   7        1.45       -1.91      2.28 o
  -5  -6   7        0.48       -2.71      2.71 o
  -4  -6   7        0.52       -1.93      1.93 o
  -3  -6   7       12.40       20.87      2.42 o
  -2  -6   7        4.98        4.20      2.88 o
  -1  -6   7        8.01        8.13      3.01 o
   0  -6   7        0.56       -1.01      1.48 o
   1  -6   7        9.93        9.72      1.89 o
   2  -6   7       28.87       22.98      2.35 o
   3  -6   7       53.32       43.55      2.97 o
   4  -6   7       10.07        9.51      2.39 o
   5  -6   7        6.32        5.38      3.49 o
   6  -6   7        3.46        4.11      2.23 o
   7  -6   7       17.64       10.96      2.77 o
  -6  -5   7        1.01       -0.03      2.20 o
  -5  -5   7        8.98        8.72      2.23 o
  -4  -5   7        8.56        6.90      2.22 o
  -3  -5   7        0.16        0.07      1.71 o
  -2  -5   7       13.60       10.46      1.97 o
  -1  -5   7       29.07       30.03      2.05 o
   0  -5   7       16.25       18.01      2.49 o
   1  -5   7        0.64        2.15      1.26 o
   2  -5   7       37.20       35.48      2.05 o
   3  -5   7        0.00        0.84      1.32 o
   4  -5   7       23.99       22.76      1.98 o
   5  -5   7       26.77       26.03      3.45 o
   6  -5   7        8.65        5.60      2.15 o
   7  -5   7        0.06       -1.69      2.03 o
  -6  -4   7        2.78        4.79      2.17 o
  -5  -4   7        1.29        1.40      1.79 o
  -4  -4   7        2.87        3.29      1.72 o
  -3  -4   7        4.17        5.79      1.53 o
  -2  -4   7        0.02       -1.28      1.28 o
  -1  -4   7      364.32      369.01      8.79 o
   0  -4   7       84.03       83.13      2.67 o
   1  -4   7       62.74       66.56      2.39 o
   2  -4   7       16.84       18.57      1.60 o
   3  -4   7        5.35        4.77      1.37 o
   4  -4   7        0.03       -1.29      1.29 o
   5  -4   7        5.30        5.20      1.60 o
   6  -4   7       54.68       53.44      4.34 o
   7  -4   7       13.08       15.45      4.55 o
   8  -4   7       30.46       37.14      3.36 o
  -7  -3   7        0.94       -2.66      2.66 o
  -6  -3   7        1.01       -1.71      2.65 o
  -5  -3   7       16.34       16.58      2.21 o
  -4  -3   7       58.82       57.05      2.51 o
  -3  -3   7        8.31        5.89      1.24 o
  -2  -3   7        0.45       -0.81      1.30 o
  -1  -3   7       39.00       38.93      2.03 o
   0  -3   7      113.44      114.24      3.50 o
   1  -3   7        2.43        2.00      1.03 o
   2  -3   7       20.33       28.11      1.66 o
   3  -3   7        3.00        0.64      1.16 o
   4  -3   7       26.93       23.17      1.86 o
   5  -3   7       74.17       67.83      2.64 o
   6  -3   7        0.23        0.97      1.42 o
   7  -3   7        1.17       -0.27      1.55 o
   8  -3   7       59.12       70.92      3.24 o
  -7  -2   7        0.26       -0.94      2.98 o
  -6  -2   7        0.28        3.65      2.63 o
  -5  -2   7        0.10        0.14      1.41 o
  -4  -2   7        8.06        6.00      1.44 o
  -3  -2   7       36.22       31.78      1.66 o
  -2  -2   7        6.80        4.37      1.07 o
  -1  -2   7       43.33       41.02      2.38 o
   0  -2   7        3.75        4.37      1.03 o
   1  -2   7        9.15       12.58      1.18 o
   2  -2   7        4.00        8.11      1.12 o
   3  -2   7       24.27       28.59      1.65 o
   4  -2   7       67.52       65.31      2.78 o
   5  -2   7      422.28      433.16      7.07 o
   6  -2   7       97.30       94.27      3.00 o
   7  -2   7        1.24       -1.73      1.73 o
   8  -2   7        6.00        5.70      2.21 o
   9  -2   7        3.77        5.62      1.87 o
  -7  -1   7       15.99       25.02      4.34 o
  -6  -1   7        6.29        6.01      2.19 o
  -5  -1   7       10.25        8.60      1.60 o
  -4  -1   7       27.07       21.73      1.75 o
  -3  -1   7       24.25       22.90      1.44 o
  -2  -1   7       50.43       47.30      1.69 o
  -1  -1   7       34.45       32.57      1.66 o
   0  -1   7        4.76        4.40      0.90 o
   1  -1   7        6.17        4.82      0.88 o
   2  -1   7       47.47       60.56      1.85 o
   3  -1   7      143.17      141.87      3.07 o
   4  -1   7        8.41        7.93      1.13 o
   5  -1   7       30.76       32.60      1.83 o
   6  -1   7      156.91      168.30      4.92 o
   7  -1   7       24.39       21.57      2.33 o
   8  -1   7       20.48       19.21      2.15 o
   9  -1   7       11.41       10.31      2.17 o
  -7   0   7        1.88        6.35      2.29 o
  -6   0   7        3.06        4.47      1.63 o
  -5   0   7        6.29        6.57      1.48 o
  -4   0   7       56.36       50.68      1.93 o
  -3   0   7        2.26        0.41      0.93 o
  -2   0   7      343.08      329.86      4.00 o
  -1   0   7      184.80      193.14      2.95 o
   0   0   7      325.17      325.67      4.19 o
   1   0   7       79.37       82.24      1.98 o
   2   0   7      259.58      264.50      4.12 o
   3   0   7        8.50       11.66      1.00 o
   4   0   7        8.04        7.43      1.02 o
   5   0   7        4.87        6.62      1.14 o
   6   0   7       22.37       24.90      1.55 o
   7   0   7        1.01       -0.12      1.13 o
   8   0   7        3.51        2.57      1.61 o
   9   0   7        0.99        0.44      3.03 o
  -7   1   7        2.53        1.03      1.81 o
  -6   1   7        0.95        2.38      2.07 o
  -5   1   7        4.87        5.20      1.49 o
  -4   1   7       38.33       41.82      1.80 o
  -3   1   7       35.89       33.05      1.38 o
  -2   1   7      463.47      468.23      5.76 o
  -1   1   7       54.26       54.68      1.28 o
   0   1   7      163.66      160.95      1.76 o
   1   1   7       82.90       80.67      1.16 o
   2   1   7       55.90       77.98      1.28 o
   3   1   7       84.07       81.71      1.74 o
   4   1   7       64.87       54.24      1.39 o
   5   1   7        6.98        8.38      0.95 o
   6   1   7        6.49        6.98      1.08 o
   7   1   7       34.43       32.81      1.84 o
   8   1   7       86.33       80.92      5.02 o
   9   1   7       17.72       11.79      3.52 o
  -7   2   7        0.41        0.42      1.81 o
  -6   2   7        0.20        1.06      1.54 o
  -5   2   7       29.29       28.75      2.02 o
  -4   2   7        0.00        2.59      1.28 o
  -3   2   7        5.66        5.67      1.17 o
  -2   2   7        1.25        0.02      0.52 o
  -1   2   7       42.83       42.98      1.31 o
   0   2   7      191.90      182.55      2.24 o
   1   2   7      682.94      656.48      6.51 o
   2   2   7      551.36      532.70      6.26 o
   3   2   7       35.53       35.70      1.05 o
   4   2   7       71.55       72.32      2.36 o
   5   2   7       56.50       62.10      2.26 o
   6   2   7       34.90       34.42      2.26 o
   7   2   7        1.61        1.95      2.02 o
   8   2   7        2.55        0.82      2.42 o
   9   2   7       48.47       50.86      4.61 o
  -7   3   7        0.16        2.14      1.86 o
  -6   3   7       13.80       14.03      1.91 o
  -5   3   7       12.41        9.32      1.71 o
  -4   3   7       86.11       77.32      2.62 o
  -3   3   7       70.61       71.05      2.15 o
  -2   3   7       29.89       28.64      1.30 o
  -1   3   7       37.45       33.20      1.14 o
   0   3   7       85.40       78.62      1.13 o
   1   3   7      186.89      161.57      2.83 o
   2   3   7       65.36       67.16      2.36 o
   3   3   7        0.16       -0.37      0.37 o
   4   3   7      128.91      127.98      2.73 o
   5   3   7       69.35       55.42      4.34 o
   6   3   7        0.28       -1.34      1.55 o
   7   3   7        5.29        5.15      2.06 o
   8   3   7        3.14        0.74      2.37 o
   9   3   7        0.80       -2.50      2.50 o
  -7   4   7        0.27       -0.78      1.81 o
  -6   4   7        1.19        0.54      1.64 o
  -5   4   7       14.42       13.40      1.87 o
  -4   4   7       57.48       54.52      2.39 o
  -3   4   7        0.65        1.64      1.12 o
  -2   4   7      108.83       99.09      3.30 o
  -1   4   7       11.99       11.86      0.79 o
   0   4   7       76.48       73.95      1.26 o
   4   4   7        9.19        7.74      1.04 o
   5   4   7       68.57       74.63      2.27 o
   6   4   7      101.08       98.52      4.12 o
   7   4   7       27.00       16.66      2.50 o
   8   4   7        4.90        5.61      2.47 o
   9   4   7        0.25       -2.22      2.42 o
  -6   5   7        1.57        0.38      1.60 o
  -5   5   7        1.40       -1.46      1.46 o
  -4   5   7        0.12       -1.19      1.19 o
  -3   5   7       15.55       17.87      1.87 o
  -2   5   7      112.71      109.74      4.61 o
  -1   5   7       56.40       54.92      1.34 o
   0   5   7        0.03        1.24      2.10 o
   1   5   7      365.81      353.47     14.94 o
   5   5   7        2.91        2.34      1.26 o
   6   5   7        0.19        1.56      1.46 o
   7   5   7       11.34        7.23      2.26 o
   8   5   7       25.07       24.67      3.10 o
   9   5   7        3.52        4.90      2.62 o
  -6   6   7        1.80        3.93      1.80 o
  -5   6   7        4.89        2.71      1.60 o
  -4   6   7       12.34       13.45      2.16 o
  -3   6   7       58.10       58.80      2.83 o
  -2   6   7       82.79       82.03      2.62 o
  -1   6   7      232.48      231.78      3.51 o
   0   6   7       21.61       19.24      3.52 o
   1   6   7       15.98       14.32      3.26 o
   2   6   7       17.35       20.15      3.53 o
   3   6   7      128.21      133.59      8.46 o
   5   6   7      246.59      241.40      6.22 o
   6   6   7        0.12       -0.03      1.39 o
   7   6   7      182.38      183.67      6.34 o
   8   6   7       35.20       37.31      3.65 o
   9   6   7        6.78        5.51      2.67 o
  -6   7   7        0.84       -2.16      2.55 o
  -5   7   7       62.84       65.78      3.66 o
  -4   7   7        3.99        0.93      1.89 o
  -3   7   7        2.17        2.40      1.46 o
  -2   7   7        0.94       -0.30      1.17 o
  -1   7   7       41.80       40.09      3.70 o
   0   7   7        2.83        2.14      2.87 o
   1   7   7       37.61       36.59      5.44 o
   2   7   7       74.58       71.67      6.83 o
   3   7   7       41.47       46.24      5.88 o
   4   7   7      398.72      438.79     19.15 o
   6   7   7        7.82        8.75      1.73 o
   7   7   7      134.18      149.55      5.64 o
   8   7   7       17.26       20.22      3.00 o
  -5   8   7       11.34       23.03      4.21 o
  -4   8   7        6.46        6.94      2.16 o
  -3   8   7        0.01        0.62      1.48 o
  -2   8   7        5.23        6.85      1.37 o
  -1   8   7        0.06        0.16      1.59 o
   0   8   7       25.64       26.45      2.68 o
   1   8   7        0.04       -2.66      2.66 o
   2   8   7       15.47       10.63      3.55 o
   3   8   7       12.43       12.60      3.69 o
   4   8   7       55.85       61.64      6.99 o
   5   8   7       18.49       20.51      4.13 o
   6   8   7       66.15       64.14      3.36 o
   7   8   7        8.37        9.21      2.26 o
   8   8   7       10.79       14.52      2.85 o
  -4   9   7        5.42       10.34      2.28 o
  -3   9   7        0.44        3.22      1.60 o
  -2   9   7        0.70        1.97      1.40 o
  -1   9   7       11.14       16.97      3.24 o
   0   9   7        3.16        4.79      1.95 o
   1   9   7       26.87       24.05      4.67 o
   2   9   7        0.16       -1.56      2.75 o
   3   9   7        0.00        0.78      3.06 o
   4   9   7        0.08        0.60      3.24 o
   5   9   7        1.56        4.33      3.72 o
   7   9   7        1.56       -0.99      1.95 o
  -3  10   7        9.31       14.35      1.94 o
  -2  10   7        0.89        3.79      3.85 o
  -1  10   7        2.47        8.08      2.08 o
   0  10   7        0.01       -0.39      1.63 o
   1  10   7       30.96       31.15      2.42 o
   2  10   7       21.17       24.61      5.09 o
   3  10   7        3.23        7.74      3.92 o
   4  10   7        2.77        3.08      3.84 o
   5  10   7        0.93        0.71      4.01 o
   6  10   7        0.19        4.66      4.16 o
  -1  11   7        5.15       11.02      2.52 o
   0  11   7        0.00        0.00      1.88 o
   1  11   7        4.50        1.31      4.08 o
   2  11   7        1.43       -0.30      3.73 o
  -2  -8   8        0.02        4.18      3.30 o
  -1  -8   8        0.55        0.79      3.11 o
   0  -8   8        8.10       17.03      3.94 o
   1  -8   8        0.12       -0.24      2.85 o
   2  -8   8        0.03       -0.99      3.04 o
   3  -8   8        0.00       -1.38      2.20 o
  -3  -7   8       12.40       16.20      3.92 o
  -2  -7   8        4.99        7.47      3.97 o
  -1  -7   8        6.17        5.77      3.12 o
   0  -7   8        1.82        0.71      2.92 o
   1  -7   8       15.94       20.99      5.71 o
   2  -7   8        2.71        1.68      1.87 o
   3  -7   8        4.72       -0.68      2.24 o
   4  -7   8        1.73        0.89      3.11 o
   5  -7   8        1.56       -1.64      2.21 o
  -5  -6   8        0.06       -3.16      3.16 o
  -4  -6   8       16.18       19.56      2.24 o
  -3  -6   8        7.03        9.62      2.35 o
  -2  -6   8        0.12       -0.18      1.78 o
  -1  -6   8        0.07       -1.68      1.68 o
   0  -6   8       14.35       10.02      2.08 o
   1  -6   8        1.19       -0.17      1.64 o
   2  -6   8       38.36       39.19      2.85 o
   3  -6   8        1.93        0.36      1.72 o
   4  -6   8        1.39       -0.45      1.91 o
   5  -6   8        3.36        6.22      2.67 o
   6  -6   8       18.00       18.87      2.86 o
  -5  -5   8        0.05       -2.05      2.05 o
  -4  -5   8        0.25       -1.40      1.40 o
  -3  -5   8        0.92       -0.07      1.81 o
  -2  -5   8        2.80       -0.21      1.70 o
  -1  -5   8        5.95        4.39      1.59 o
   0  -5   8       60.20       72.39      2.82 o
   1  -5   8       24.30       26.11      1.97 o
   2  -5   8       74.26       63.72      2.68 o
   3  -5   8        5.86        5.31      1.54 o
   4  -5   8       18.59       18.61      1.96 o
   5  -5   8        0.15        0.56      4.72 o
   6  -5   8       15.51       14.19      2.56 o
   7  -5   8        6.57        3.93      2.38 o
  -6  -4   8        4.76        6.66      3.43 o
  -5  -4   8        0.02        0.17      1.94 o
  -4  -4   8        0.12       -1.32      1.38 o
  -3  -4   8        5.92        4.14      1.35 o
  -2  -4   8        0.11        0.29      1.38 o
  -1  -4   8        0.15        4.60      1.48 o
   0  -4   8       12.64       12.77      1.59 o
   1  -4   8        1.50       -0.11      1.23 o
   2  -4   8       10.98       10.48      1.67 o
   3  -4   8       20.58       24.80      2.62 o
   4  -4   8        2.00        0.58      1.36 o
   5  -4   8       54.36       53.22      2.65 o
   6  -4   8        0.65       -1.51      1.51 o
   7  -4   8        0.03       -2.02      2.02 o
   8  -4   8        0.19        0.87      2.29 o
  -6  -3   8        0.04       -2.69      2.69 o
  -5  -3   8        0.24       -2.42      2.42 o
  -4  -3   8        5.39        5.96      1.59 o
  -3  -3   8       11.70       12.78      1.41 o
  -2  -3   8        0.00       -1.32      1.32 o
  -1  -3   8       30.58       32.71      2.02 o
   0  -3   8       19.51       23.85      1.85 o
   1  -3   8       29.91       32.90      1.85 o
   2  -3   8       12.32       10.99      1.37 o
   3  -3   8        5.13        4.29      1.35 o
   4  -3   8       12.85       10.59      1.61 o
   5  -3   8        0.00        1.42      1.35 o
   6  -3   8       15.81       20.45      1.97 o
   7  -3   8        0.01       -0.85      1.56 o
   8  -3   8        0.05       -1.59      1.80 o
  -6  -2   8        1.95        2.61      3.02 o
  -5  -2   8        5.44        5.80      2.12 o
  -4  -2   8        0.28       -0.06      1.40 o
  -3  -2   8        0.38       -1.11      1.11 o
  -2  -2   8        5.39        1.88      1.14 o
  -1  -2   8       21.41       27.05      1.74 o
   0  -2   8      167.00      160.80      3.44 o
   1  -2   8        0.03        0.60      0.99 o
   2  -2   8        2.64        3.60      1.21 o
   3  -2   8        3.10        7.96      1.27 o
   4  -2   8       10.34        9.58      1.47 o
   5  -2   8      278.21      287.45      5.38 o
   6  -2   8        5.52        5.90      1.52 o
   7  -2   8       10.29       13.08      1.83 o
   8  -2   8        2.00        2.39      1.71 o
   9  -2   8       23.91       28.36      2.33 o
  -7  -1   8        0.30       -1.93      3.44 o
  -6  -1   8       30.19       27.29      4.00 o
  -5  -1   8        0.39        1.84      1.91 o
  -4  -1   8       22.62       18.77      1.81 o
  -3  -1   8        0.17       -0.12      1.06 o
  -2  -1   8        1.33        0.72      0.99 o
  -1  -1   8        0.89        0.92      0.89 o
   0  -1   8      135.24      136.99      3.00 o
   1  -1   8      110.59      109.17      2.56 o
   2  -1   8      161.32      147.77      3.07 o
   3  -1   8       62.19       72.77      2.25 o
   4  -1   8        0.51        0.11      1.02 o
   5  -1   8      206.49      214.41      4.33 o
   6  -1   8      312.75      328.99      5.94 o
   7  -1   8        2.86        3.26      1.47 o
   8  -1   8       13.95       14.30      2.05 o
   9  -1   8        6.43        3.59      3.60 o
  -7   0   8       10.83       15.73      2.74 o
  -6   0   8        3.46        3.98      2.05 o
  -5   0   8       13.81       14.13      1.77 o
  -4   0   8       42.41       37.40      2.11 o
  -3   0   8        1.73       -0.99      0.99 o
  -2   0   8      134.03      129.49      2.60 o
  -1   0   8        4.49        5.01      0.91 o
   0   0   8       30.00       30.52      1.28 o
   1   0   8      134.92      118.03      2.69 o
   2   0   8      238.09      252.58      4.15 o
   3   0   8      188.50      189.95      3.46 o
   4   0   8       17.67       15.03      1.25 o
   5   0   8       38.43       39.84      2.01 o
   6   0   8      119.65      118.32      3.15 o
   7   0   8       97.88       97.31      2.84 o
   8   0   8        2.29        1.42      2.00 o
   9   0   8       37.46       39.98      4.59 o
  -7   1   8        0.00       -1.78      1.93 o
  -6   1   8        1.20        2.76      1.65 o
  -5   1   8       15.91       16.89      1.85 o
  -4   1   8        1.45        0.05      1.26 o
  -3   1   8       80.05       80.93      2.15 o
  -2   1   8        7.88        9.78      0.90 o
  -1   1   8      325.80      317.93      4.28 o
   0   1   8        1.32        4.05      0.75 o
   1   1   8        5.37        5.31      0.50 o
   2   1   8       61.95       64.08      1.26 o
   3   1   8      579.59      594.91      6.15 o
   4   1   8        0.08       -0.34      0.89 o
   5   1   8       30.52       32.41      1.35 o
   6   1   8      196.74      193.74      3.19 o
   7   1   8        7.07        7.27      1.41 o
   8   1   8       23.72       22.01      3.48 o
   9   1   8       89.28      100.87      6.01 o
  -7   2   8        5.69        3.61      1.90 o
  -6   2   8        0.39        3.93      1.71 o
  -5   2   8       63.48       62.38      3.56 o
  -4   2   8       78.34       81.85      2.81 o
  -3   2   8        6.69        6.76      1.27 o
  -2   2   8       30.57       29.71      1.36 o
  -1   2   8      458.87      473.22      5.78 o
   0   2   8      502.37      499.80      5.28 o
   1   2   8       65.90       69.87      1.68 o
   2   2   8       21.29       22.52      1.01 o
   3   2   8      181.61      173.11      2.52 o
   4   2   8       38.00       37.48      1.47 o
   5   2   8        6.52        8.56      1.05 o
   6   2   8        7.73        6.72      2.00 o
   7   2   8       14.59       15.17      2.58 o
   8   2   8       21.29       21.49      3.23 o
   9   2   8       21.45       26.40      3.78 o
  -7   3   8        5.21        2.39      1.94 o
  -6   3   8        0.70       -1.61      1.61 o
  -5   3   8      162.56      162.67      4.35 o
  -4   3   8      147.78      140.45      3.51 o
  -3   3   8        0.00       -0.32      1.30 o
  -2   3   8        1.16        0.16      1.54 o
  -1   3   8        6.04        5.57      0.66 o
   0   3   8       80.93       75.04      1.21 o
   1   3   8      109.93      122.95      1.46 o
   2   3   8        1.63        2.18      0.51 o
   3   3   8       40.13       36.12      1.15 o
   4   3   8       12.97       13.55      0.80 o
   5   3   8        8.11        9.07      1.18 o
   6   3   8       12.03        8.42      1.95 o
   7   3   8        4.40        1.20      1.96 o
   8   3   8       13.87       16.32      2.90 o
   9   3   8        6.66        5.33      2.96 o
  -6   4   8        0.19       -1.03      1.72 o
  -5   4   8       18.63       18.84      2.00 o
  -4   4   8       16.29       15.07      1.77 o
  -3   4   8       10.78       12.10      2.13 o
  -2   4   8       25.46       27.95      1.49 o
  -1   4   8      100.51      100.24      1.69 o
   0   4   8       68.98       67.75      1.17 o
   4   4   8        5.71        5.31      1.11 o
   5   4   8       95.29       87.62      2.55 o
   6   4   8       27.96       25.36      2.33 o
   7   4   8        2.88        0.13      1.95 o
   8   4   8       10.03        8.02      2.49 o
   9   4   8        0.14       -1.81      2.46 o
  -6   5   8        0.23       -1.67      1.67 o
  -5   5   8        0.30       -1.98      1.98 o
  -4   5   8        0.06       -1.41      1.41 o
  -3   5   8       16.12       15.28      1.52 o
  -2   5   8        8.25        5.95      1.56 o
  -1   5   8      147.48      154.61      2.87 o
   0   5   8       25.87       23.69      1.37 o
   5   5   8        0.87       -1.16      1.16 o
   6   5   8        6.11        5.28      1.06 o
   7   5   8        2.85        0.89      1.89 o
   8   5   8        8.57        5.69      2.37 o
   9   5   8        4.59        9.16      2.83 o
  -6   6   8        0.47       -1.72      1.72 o
  -5   6   8       10.08        8.81      1.94 o
  -4   6   8       17.45       15.76      1.76 o
  -3   6   8       31.33       37.27      2.50 o
  -2   6   8       21.79       21.75      1.85 o
  -1   6   8        7.78        7.00      2.10 o
   0   6   8      116.98      126.25      8.06 o
   6   6   8        0.68        1.76      1.54 o
   7   6   8       24.53       27.87      2.85 o
   8   6   8       44.28       43.58      3.72 o
   9   6   8        7.36       11.20      2.85 o
  -5   7   8        0.10        1.07      1.74 o
  -4   7   8        9.51        9.96      2.16 o
  -3   7   8        3.13        0.44      1.68 o
  -2   7   8       14.79       15.19      1.53 o
  -1   7   8        7.47        5.71      1.72 o
   0   7   8       56.99       68.18      6.58 o
   1   7   8       12.59       14.76      3.82 o
   2   7   8      241.34      268.83     13.68 o
   3   7   8        0.70        1.16      2.82 o
   6   7   8       27.14       30.13      2.59 o
   7   7   8        0.54       -0.49      2.04 o
   8   7   8       90.66      100.27      5.11 o
  -4   8   8        0.17       -0.30      1.99 o
  -3   8   8        3.72        3.72      1.55 o
  -2   8   8        0.81        0.36      1.25 o
  -1   8   8        0.43       -0.54      1.61 o
   0   8   8        0.61        0.56      1.44 o
   1   8   8        1.94        1.57      3.10 o
   2   8   8        0.05       -2.08      2.92 o
   3   8   8        7.45       10.32      3.63 o
   4   8   8        4.22        4.67      3.35 o
   6   8   8       95.66      101.46      4.00 o
   7   8   8        0.46       -0.77      1.87 o
   8   8   8       32.79       37.03      3.51 o
  -4   9   8        0.67        1.05      3.12 o
  -3   9   8        5.11        5.17      1.94 o
  -2   9   8        0.21        1.61      2.07 o
  -1   9   8        0.87       -0.71      1.77 o
   0   9   8       16.66       15.17      1.99 o
   1   9   8        9.57        5.07      3.75 o
   2   9   8        3.93        3.56      3.55 o
   3   9   8        3.54        7.49      3.77 o
   4   9   8        1.54        1.52      3.47 o
   6   9   8        8.26        6.54      1.81 o
   7   9   8        0.13       -1.80      1.80 o
  -2  10   8       10.28       21.24      3.12 o
  -1  10   8        0.87        3.37      2.24 o
   0  10   8        0.50        3.95      1.79 o
   1  10   8       10.98       15.80      4.70 o
   2  10   8       12.82       11.88      4.39 o
   3  10   8        6.66        9.79      4.21 o
   4  10   8        1.58        1.20      4.00 o
   5  10   8        1.69       -0.74      3.97 o
   0  11   8        0.01        0.21      2.18 o
   1  11   8        6.31       10.89      2.21 o
   0  -8   9        0.49       -2.24      3.26 o
   1  -8   9        0.07       -3.02      3.02 o
   2  -8   9        0.19       -2.05      2.05 o
  -2  -7   9        4.18        7.42      4.57 o
  -1  -7   9        0.25       -0.77      1.97 o
   0  -7   9        1.83       -0.44      2.58 o
   1  -7   9        0.05        0.56      1.88 o
   2  -7   9        3.46        0.79      1.87 o
   3  -7   9        0.00       -1.87      1.87 o
   4  -7   9        7.92        5.47      2.42 o
  -4  -6   9        0.23       -2.21      2.21 o
  -3  -6   9       13.34       17.69      2.79 o
  -2  -6   9       16.34       20.31      2.63 o
  -1  -6   9        0.93       -1.28      1.78 o
   0  -6   9       31.48       39.47      4.28 o
   1  -6   9        0.28       -0.17      1.77 o
   2  -6   9       23.51       25.77      2.57 o
   3  -6   9        2.96        3.53      1.95 o
   4  -6   9        1.57       -0.94      3.02 o
   5  -6   9        0.43        0.79      2.25 o
   6  -6   9        0.41        0.06      2.26 o
  -5  -5   9        0.05       -1.05      3.19 o
  -4  -5   9        1.55       -1.21      2.88 o
  -3  -5   9        0.68        2.37      2.12 o
  -2  -5   9        0.00       -0.63      1.76 o
  -1  -5   9       36.03       41.27      2.93 o
   0  -5   9        0.01       -1.14      1.51 o
   1  -5   9       11.57       11.48      1.71 o
   2  -5   9        4.85        4.41      1.55 o
   3  -5   9        0.32       -1.80      2.13 o
   4  -5   9        0.16       -1.36      1.53 o
   5  -5   9        7.18        8.12      2.18 o
   6  -5   9        7.08       10.03      2.49 o
   7  -5   9       20.47       28.15      5.02 o
  -5  -4   9        0.38       -0.58      3.02 o
  -4  -4   9        0.03       -2.59      2.59 o
  -3  -4   9        9.42       12.52      1.76 o
  -2  -4   9        4.22        4.36      1.58 o
  -1  -4   9       11.85       13.40      1.74 o
   0  -4   9       11.85       15.13      1.88 o
   1  -4   9        9.87        6.62      1.51 o
   2  -4   9       20.03       17.61      1.76 o
   3  -4   9      113.84      105.77      3.20 o
   4  -4   9       24.00       19.18      1.92 o
   5  -4   9        1.03       -1.26      1.53 o
   6  -4   9        0.13        0.87      1.64 o
   7  -4   9        0.53       -1.41      4.12 o
  -6  -3   9        0.38        0.74      3.18 o
  -5  -3   9        0.15        1.79      3.11 o
  -4  -3   9        1.99        4.61      2.83 o
  -3  -3   9        8.10        8.22      1.44 o
  -2  -3   9       25.16       36.00      2.18 o
  -1  -3   9      432.40      450.81      7.38 o
   0  -3   9      121.52      130.72      3.50 o
   1  -3   9        0.35        1.47      1.26 o
   2  -3   9        2.98       -1.17      1.17 o
   3  -3   9       82.13       67.76      2.61 o
   4  -3   9        6.45        6.40      1.49 o
   5  -3   9        0.08       -0.94      1.36 o
   6  -3   9        1.29        0.52      1.60 o
   7  -3   9        1.28       -1.58      1.58 o
   8  -3   9        0.89        0.04      2.18 o
  -6  -2   9        0.94        0.45      3.12 o
  -5  -2   9        1.65       -0.12      2.71 o
  -4  -2   9        5.03        1.16      2.02 o
  -3  -2   9       27.53       24.69      1.70 o
  -2  -2   9        0.15       -1.11      1.11 o
  -1  -2   9       52.36       48.87      2.45 o
   0  -2   9      134.00      130.10      3.54 o
   1  -2   9        5.66        5.03      1.25 o
   2  -2   9        0.02        1.21      1.17 o
   3  -2   9       28.86       33.95      1.93 o
   4  -2   9        5.11        0.70      1.36 o
   5  -2   9        6.21        5.64      1.53 o
   6  -2   9       15.09       17.63      1.85 o
   7  -2   9       37.39       37.87      2.67 o
   8  -2   9        4.54        1.94      2.14 o
  -6  -1   9        3.40       -2.90      2.90 o
  -5  -1   9        1.44       -0.30      3.56 o
  -4  -1   9       13.88        9.86      2.25 o
  -3  -1   9       26.36       24.78      2.06 o
  -2  -1   9       14.77       13.14      1.36 o
  -1  -1   9        7.31        5.30      1.11 o
   0  -1   9       56.29       60.33      2.27 o
   1  -1   9        4.62        4.75      1.14 o
   2  -1   9       62.18       53.90      2.10 o
   3  -1   9      532.69      533.38      7.92 o
   4  -1   9        0.02       -0.44      1.12 o
   5  -1   9       26.86       26.40      1.89 o
   6  -1   9       10.01       13.73      1.73 o
   7  -1   9       17.75       16.81      1.90 o
   8  -1   9        0.14        0.70      1.81 o
   9  -1   9        0.81        0.89      2.25 o
  -6   0   9        2.59        4.00      2.49 o
  -5   0   9        4.23        4.48      4.00 o
  -4   0   9        3.58        0.51      1.88 o
  -3   0   9       19.66       17.47      2.22 o
  -2   0   9        1.35       -0.32      1.05 o
  -1   0   9      127.57      129.15      2.55 o
   0   0   9      181.94      183.70      3.01 o
   1   0   9      148.28      139.87      2.97 o
   2   0   9       89.53       90.13      2.36 o
   3   0   9        3.63        3.18      1.06 o
   4   0   9       80.57       77.93      2.41 o
   5   0   9      424.70      459.85      7.20 o
   6   0   9       37.40       52.67      2.50 o
   7   0   9      122.02      130.60      3.30 o
   8   0   9       11.37       11.96      2.49 o
   9   0   9       19.53       20.80      2.77 o
  -6   1   9        6.86        8.63      1.92 o
  -5   1   9        1.16        1.42      2.19 o
  -4   1   9        0.15       -1.28      1.28 o
  -3   1   9        0.58       -0.98      1.16 o
  -2   1   9        0.36       -0.91      0.91 o
  -1   1   9       53.59       58.42      2.79 o
   0   1   9        2.78        2.15      0.77 o
   1   1   9        0.61        0.93      0.85 o
   2   1   9       50.68       55.97      1.28 o
   3   1   9        1.96        3.36      0.59 o
   4   1   9       39.26       38.07      1.68 o
   5   1   9        1.88        3.22      0.80 o
   6   1   9      210.35      215.38      3.87 o
   7   1   9       24.00       29.70      2.41 o
   8   1   9        0.04       -0.52      1.70 o
   9   1   9       17.17       19.28      3.80 o
  -6   2   9        1.47        0.34      1.75 o
  -5   2   9        2.35        2.87      1.61 o
  -4   2   9        0.78       -0.74      1.34 o
  -3   2   9        1.34        1.33      1.17 o
  -2   2   9       15.02       16.11      1.39 o
  -1   2   9       27.78       25.82      1.25 o
   0   2   9       20.63       23.32      0.97 o
   1   2   9       23.86       24.19      1.29 o
   2   2   9       77.51       68.47      1.75 o
   3   2   9       25.71       23.91      1.22 o
   4   2   9        2.98        1.97      0.85 o
   5   2   9        0.01       -0.21      1.06 o
   6   2   9        2.67        2.98      1.31 o
   7   2   9        7.61        2.62      2.20 o
   8   2   9        7.82       10.72      2.98 o
   9   2   9       10.90        8.58      3.24 o
  -6   3   9        3.32        1.58      1.80 o
  -5   3   9        2.90        2.83      1.63 o
  -4   3   9      112.27      119.79      3.40 o
  -3   3   9       41.21       41.59      2.71 o
  -2   3   9        2.02        3.98      1.22 o
  -1   3   9        9.88       10.75      1.09 o
   0   3   9        7.04        8.36      0.61 o
   1   3   9        2.59        2.73      0.52 o
   2   3   9      112.95      110.35      1.77 o
   3   3   9        8.14        6.45      0.64 o
   4   3   9        4.37        5.32      0.79 o
   5   3   9        4.96        3.30      1.05 o
   6   3   9        4.68        6.52      1.28 o
   7   3   9        1.86       -0.70      1.33 o
   8   3   9        0.00       -2.28      2.28 o
   9   3   9       26.34       21.44      3.57 o
  -6   4   9       14.80       12.97      2.13 o
  -5   4   9        3.68        3.30      1.64 o
  -4   4   9      141.51      150.40      6.03 o
  -3   4   9      252.23      251.11      5.54 o
  -2   4   9        4.79        7.71      1.21 o
  -1   4   9      104.36      103.14      2.39 o
   0   4   9       28.29       30.57      0.97 o
   1   4   9        6.17        7.76      0.64 o
   4   4   9       36.71       32.85      2.14 o
   5   4   9      122.45      119.73      3.32 o
   6   4   9       60.89       63.94      2.34 o
   7   4   9        2.35       -1.18      1.18 o
   8   4   9        7.38        5.16      2.44 o
   9   4   9        0.44        0.00      2.45 o
  -6   5   9       12.31       13.68      2.21 o
  -5   5   9        2.29        0.38      1.67 o
  -4   5   9       28.17       26.07      2.18 o
  -3   5   9       88.48      101.39      2.95 o
  -2   5   9      154.34      163.03      3.31 o
  -1   5   9      216.09      216.26      5.15 o
   0   5   9      154.67      153.82      3.22 o
   5   5   9       86.86       72.79      3.08 o
   6   5   9        7.57        8.93      1.07 o
   7   5   9        1.43       -0.48      1.63 o
   8   5   9       14.23        7.91      2.57 o
   9   5   9        0.13       -2.16      2.34 o
  -5   6   9        0.19       -1.64      1.64 o
  -4   6   9       35.04       36.92      2.25 o
  -3   6   9        2.02        1.54      1.31 o
  -2   6   9       14.04       21.32      1.89 o
  -1   6   9       12.28       11.67      1.52 o
   0   6   9      380.64      369.56      8.83 o
   6   6   9        1.77        0.34      1.50 o
   7   6   9        0.13       -1.77      1.77 o
   8   6   9        0.14       -1.03      2.98 o
   9   6   9        7.73       10.92      2.96 o
  -5   7   9        1.54        0.61      1.75 o
  -4   7   9        0.58       -1.99      1.99 o
  -3   7   9        1.32       -0.14      1.71 o
  -2   7   9        7.21        6.19      1.83 o
  -1   7   9       31.88       29.09      2.77 o
   0   7   9       32.68       30.64      2.57 o
   6   7   9       27.04       24.22      2.33 o
   7   7   9        2.94        3.06      1.96 o
   8   7   9        0.02       -0.77      2.30 o
  -4   8   9        1.14        1.35      2.05 o
  -3   8   9        1.97        1.30      2.34 o
  -2   8   9        0.94        0.12      1.32 o
  -1   8   9        7.86        3.61      1.86 o
   0   8   9        1.23        3.61      3.27 o
   1   8   9        0.59        1.15      3.19 o
   2   8   9        3.47        4.26      3.48 o
   6   8   9       11.16       10.53      1.87 o
   7   8   9        4.63        2.34      2.06 o
   8   8   9        0.15        0.11      2.40 o
  -3   9   9        2.90        5.67      3.04 o
  -2   9   9        0.96        2.00      2.07 o
  -1   9   9        3.80        4.56      2.49 o
   0   9   9        0.54        2.39      1.64 o
   1   9   9        8.14        7.78      3.93 o
   2   9   9        5.15        5.80      3.72 o
   3   9   9        4.36        5.48      3.59 o
   6   9   9        1.46        0.37      1.51 o
   7   9   9        1.29        1.43      1.88 o
  -2  10   9        0.92        6.87      2.43 o
  -1  10   9        1.55        2.34      2.11 o
   0  10   9        1.37        2.87      2.38 o
   1  10   9        7.40        9.42      4.45 o
   2  10   9        8.00       10.97      4.45 o
   3  10   9        0.01       -0.87      3.63 o
   4  10   9        8.28        7.15      4.46 o
   0  11   9        4.86        7.79      2.33 o
  -1  -7  10        1.33       -2.11      2.11 o
   0  -7  10        0.41       -0.70      3.33 o
   1  -7  10        2.62        3.84      2.40 o
   2  -7  10       10.45        9.80      2.46 o
   3  -7  10        5.33       11.05      2.60 o
   4  -7  10        7.97       14.85      3.85 o
  -3  -6  10        2.42        5.38      2.46 o
  -2  -6  10        1.75        2.19      2.17 o
  -1  -6  10        0.85       -2.13      2.26 o
   0  -6  10        0.33       -1.39      1.96 o
   1  -6  10       12.07       19.18      2.52 o
   2  -6  10        4.44        4.11      2.10 o
   3  -6  10        5.12        0.68      2.06 o
   4  -6  10        1.09        0.43      3.10 o
   5  -6  10        8.76        7.70      2.54 o
  -4  -5  10        4.18        3.26      2.51 o
  -3  -5  10       18.36       31.72      3.19 o
  -2  -5  10        1.64        6.69      2.26 o
  -1  -5  10        1.25       -0.58      1.89 o
   0  -5  10        0.13       -0.67      1.79 o
   1  -5  10        0.71        0.61      1.50 o
   2  -5  10        1.12       -1.71      1.71 o
   3  -5  10        0.60       -1.58      1.58 o
   4  -5  10        0.00       -1.70      1.70 o
   5  -5  10        3.20        1.28      2.07 o
   6  -5  10        0.00       -2.08      2.08 o
  -4  -4  10        0.12       -0.69      3.10 o
  -3  -4  10        1.08       -2.02      2.02 o
  -2  -4  10        0.85        2.13      1.65 o
  -1  -4  10        1.55        0.70      1.55 o
   0  -4  10        1.08       -1.46      1.46 o
   1  -4  10        0.12       -1.38      1.38 o
   2  -4  10       13.08       10.93      1.71 o
   3  -4  10        4.27        2.46      1.50 o
   4  -4  10        0.74       -1.41      1.41 o
   5  -4  10       17.88       19.74      2.14 o
   6  -4  10        0.14        1.49      1.74 o
   7  -4  10        2.14        1.85      2.96 o
  -5  -3  10        0.02        1.76      3.32 o
  -4  -3  10        6.81        3.55      3.07 o
  -3  -3  10       28.36       35.17      2.47 o
  -2  -3  10        1.23        1.92      1.59 o
  -1  -3  10        0.80        0.22      1.96 o
   0  -3  10        0.82        1.21      1.44 o
   1  -3  10        5.51        9.52      1.51 o
   2  -3  10        0.01       -1.20      1.20 o
   3  -3  10        4.64        5.04      1.47 o
   4  -3  10        9.56        8.44      1.63 o
   5  -3  10        0.73        0.55      1.67 o
   6  -3  10        5.09       -1.23      1.55 o
   7  -3  10        3.74        2.04      2.36 o
   8  -3  10        1.21       -1.83      2.28 o
  -5  -2  10        4.36       -1.10      3.06 o
  -4  -2  10        0.17        0.29      2.15 o
  -3  -2  10        1.88       -1.57      1.57 o
  -2  -2  10       26.11       30.21      2.16 o
  -1  -2  10        0.51       -0.52      1.48 o
   0  -2  10      361.66      367.58      8.27 o
   1  -2  10      400.39      396.72      6.60 o
   2  -2  10       39.75       40.63      2.17 o
   3  -2  10       22.40       23.50      1.78 o
   4  -2  10       13.36        7.93      1.51 o
   5  -2  10        0.08       -0.26      1.34 o
   6  -2  10        5.31        2.66      1.54 o
   7  -2  10        6.63        4.35      1.74 o
   8  -2  10        9.14        5.91      2.44 o
  -6  -1  10        0.87       -2.46      3.11 o
  -5  -1  10        4.55       -1.06      2.35 o
  -4  -1  10        9.57        8.28      2.37 o
  -3  -1  10        8.95        4.28      1.66 o
  -2  -1  10        6.82        8.02      1.63 o
  -1  -1  10       45.73       40.79      2.33 o
   0  -1  10      252.96      264.33      4.97 o
   1  -1  10      239.63      244.74      4.66 o
   2  -1  10      204.74      211.19      4.22 o
   3  -1  10      214.57      201.48      6.11 o
   4  -1  10       10.76       12.72      1.58 o
   5  -1  10        2.18       -0.74      1.43 o
   6  -1  10       22.45       25.52      1.99 o
   7  -1  10       73.87       73.38      9.20 o
   8  -1  10        3.38        1.48      2.79 o
   9  -1  10       34.33       39.63      3.48 o
  -6   0  10        0.78       -0.41      2.53 o
  -5   0  10        0.13       -2.94      2.94 o
  -4   0  10        0.20       -2.27      2.89 o
  -3   0  10        2.84        1.72      1.92 o
  -2   0  10       57.42       52.99      2.43 o
  -1   0  10        0.34       -1.17      1.17 o
   0   0  10        5.83        4.06      1.26 o
   1   0  10       20.94       19.43      1.50 o
   2   0  10      105.96       97.27      2.63 o
   3   0  10        0.63        1.14      1.14 o
   4   0  10      380.70      389.71      6.30 o
   5   0  10       20.10       21.89      2.08 o
   6   0  10      395.63      380.33      7.96 o
   7   0  10       18.77       14.20      2.18 o
   8   0  10        0.08       -1.62      1.80 o
   9   0  10        6.80        6.45      2.36 o
  -6   1  10        9.70       11.50      2.63 o
  -5   1  10        0.37        0.47      1.58 o
  -4   1  10        0.40       -1.37      1.37 o
  -3   1  10        4.44        3.27      2.62 o
  -2   1  10        1.42        0.16      0.97 o
  -1   1  10        4.72        4.16      1.29 o
   0   1  10        1.10        0.09      1.01 o
   1   1  10       31.79       34.53      2.20 o
   2   1  10       27.57       26.10      1.50 o
   3   1  10      139.01      143.68      2.38 o
   4   1  10      163.23      162.66      3.36 o
   5   1  10       25.69       28.40      1.48 o
   6   1  10      205.86      216.67      5.29 o
   7   1  10       54.98       61.85      3.19 o
   8   1  10        7.75        6.43      2.03 o
   9   1  10        0.00       -2.23      2.23 o
  -6   2  10        6.12        7.92      2.07 o
  -5   2  10        2.08        2.22      1.66 o
  -4   2  10        1.89       -1.42      1.42 o
  -3   2  10        0.38       -0.57      1.21 o
  -2   2  10       28.94       29.75      1.71 o
  -1   2  10        0.26        0.68      1.04 o
   0   2  10        0.40        0.82      0.95 o
   1   2  10        6.56        8.90      0.99 o
   2   2  10       31.08       30.46      1.58 o
   3   2  10        1.62        2.95      0.87 o
   4   2  10       35.96       39.17      1.99 o
   5   2  10        4.40        6.15      1.31 o
   6   2  10        5.30        6.90      1.45 o
   7   2  10        1.60        0.07      1.46 o
   8   2  10      102.80      101.67      3.85 o
   9   2  10        1.01        1.03      1.95 o
  -6   3  10        5.41        2.56      1.91 o
  -5   3  10       17.11       19.99      2.12 o
  -4   3  10        0.40        1.89      1.48 o
  -3   3  10       12.92       13.64      1.59 o
  -2   3  10        0.01        0.38      1.11 o
  -1   3  10       49.24       46.52      1.88 o
   0   3  10       34.30       33.66      1.33 o
   1   3  10        0.54       -0.52      0.52 o
   2   3  10        6.54        6.00      0.82 o
   3   3  10        3.21        2.81      0.74 o
   4   3  10       14.78       16.69      1.30 o
   5   3  10       12.18       14.14      2.42 o
   6   3  10        0.24        0.80      1.13 o
   7   3  10       11.70       14.36      1.99 o
   8   3  10       10.73       15.18      1.99 o
   9   3  10       14.57       16.50      2.28 o
  -6   4  10       29.17       30.95      4.10 o
  -5   4  10        4.74        7.11      1.83 o
  -4   4  10       40.41       43.48      2.43 o
  -3   4  10       85.49       94.81      2.91 o
  -2   4  10        3.76        5.82      1.33 o
  -1   4  10       71.30       68.44      2.13 o
   0   4  10        1.04        1.07      0.69 o
   1   4  10        0.94        2.32      0.71 o
   2   4  10       13.42       11.61      0.93 o
   4   4  10        2.09        0.86      1.30 o
   5   4  10       18.95       16.59      1.21 o
   6   4  10        1.09        0.64      1.32 o
   7   4  10        0.18        0.07      1.55 o
   8   4  10       18.66       22.24      2.04 o
   9   4  10        1.18        0.86      1.67 o
  -5   5  10        3.48        0.76      2.13 o
  -4   5  10      142.62      144.99      3.81 o
  -3   5  10       34.11       37.61      2.45 o
  -2   5  10      105.37      110.07      2.77 o
  -1   5  10       25.90       21.94      1.33 o
   0   5  10       10.18       12.26      2.56 o
   1   5  10       63.05       53.44      2.30 o
   5   5  10       31.55       25.25      2.30 o
   6   5  10       79.68       75.51      3.65 o
   7   5  10       22.10       20.85      1.69 o
   8   5  10        1.04       -1.06      1.68 o
   9   5  10        0.54       -0.89      1.49 o
  -5   6  10        0.32       -0.98      1.71 o
  -4   6  10        6.00        1.37      1.67 o
  -3   6  10        2.79        4.57      1.47 o
  -2   6  10       47.18       46.28      2.04 o
  -1   6  10        3.97        4.61      0.97 o
   0   6  10       83.73       82.66      3.49 o
   6   6  10        3.48        4.39      1.68 o
   7   6  10        0.01       -1.34      1.80 o
   8   6  10        0.63       -0.37      2.20 o
  -4   7  10       11.24       13.23      2.37 o
  -3   7  10        1.28        1.28      1.34 o
  -2   7  10       12.17       12.67      1.76 o
  -1   7  10       17.67       19.81      2.66 o
   0   7  10        0.05       -0.81      1.71 o
   6   7  10        0.25       -1.42      1.42 o
   7   7  10        6.90        4.47      2.00 o
   8   7  10       14.83       12.24      2.78 o
  -4   8  10        3.54        2.39      1.71 o
  -3   8  10        4.58        8.53      1.99 o
  -2   8  10        1.21        4.20      2.67 o
  -1   8  10       54.37       57.32      3.89 o
   0   8  10       35.33       39.38      3.02 o
   6   8  10        2.87        2.54      1.57 o
   7   8  10       26.27       29.99      2.87 o
  -3   9  10        0.50        2.77      2.65 o
  -2   9  10        1.84        4.88      2.83 o
  -1   9  10        6.94        8.64      2.65 o
   0   9  10        4.34        6.02      2.02 o
   7   9  10        0.03       -0.40      1.92 o
  -1  10  10        4.00       12.56      2.86 o
   0  10  10        0.18        3.56      2.64 o
   1  10  10        7.40       14.07      4.62 o
   2  10  10        0.64        4.01      4.06 o
  -2  -6  11        0.04        1.47      2.39 o
  -1  -6  11        1.12        0.95      2.22 o
   0  -6  11        0.66       -1.97      1.97 o
   1  -6  11        2.71       -0.82      3.23 o
   2  -6  11        6.23        7.87      2.37 o
   3  -6  11        0.60        0.94      2.18 o
   4  -6  11        1.71        1.44      2.40 o
  -3  -5  11        5.36       13.74      3.33 o
  -2  -5  11        4.30        5.72      2.33 o
  -1  -5  11        3.47        3.85      2.21 o
   0  -5  11        0.59       -1.89      1.89 o
   1  -5  11        3.64        4.77      2.15 o
   2  -5  11        0.00       -1.06      1.77 o
   3  -5  11        0.13       -1.72      1.76 o
   4  -5  11        1.05        1.01      1.99 o
   5  -5  11        0.02       -1.77      2.12 o
   6  -5  11        0.15       -2.18      2.18 o
  -4  -4  11        0.32        1.27      3.49 o
  -3  -4  11       30.96       38.79      3.39 o
  -2  -4  11       21.57       31.74      2.99 o
  -1  -4  11        3.45        1.21      2.39 o
   0  -4  11       13.09       15.78      1.96 o
   1  -4  11        0.02       -0.85      1.53 o
   2  -4  11        2.17        1.10      1.50 o
   3  -4  11        1.86       -0.46      1.48 o
   4  -4  11        1.39        1.45      1.63 o
   5  -4  11        0.01       -1.62      1.62 o
   6  -4  11        8.94        8.68      3.71 o
   7  -4  11        0.19       -0.89      2.28 o
  -4  -3  11        2.52        0.87      3.31 o
  -3  -3  11       31.82       35.16      2.64 o
  -2  -3  11        0.39        2.62      1.77 o
  -1  -3  11       30.20       38.21      2.41 o
   0  -3  11       13.89       13.78      1.82 o
   1  -3  11        3.78        1.20      1.48 o
   2  -3  11       11.32       12.47      1.77 o
   3  -3  11       28.25       28.00      2.07 o
   4  -3  11        0.00        0.40      1.47 o
   5  -3  11        7.79        7.35      1.75 o
   6  -3  11        0.95        2.33      1.73 o
   7  -3  11        0.38       -2.39      4.47 o
  -5  -2  11       10.78        8.56      3.67 o
  -4  -2  11       20.52       20.94      3.00 o
  -3  -2  11        4.51        6.69      2.09 o
  -2  -2  11       45.88       48.90      2.72 o
  -1  -2  11      104.23      121.04      4.69 o
   0  -2  11        3.22        4.61      1.98 o
   1  -2  11      113.49      130.94      3.46 o
   2  -2  11       20.97       24.42      2.96 o
   3  -2  11       24.97       20.59      1.78 o
   4  -2  11        0.39       -1.31      1.31 o
   5  -2  11        1.47       -0.92      1.42 o
   6  -2  11        1.40        0.07      1.58 o
   7  -2  11        1.73       -0.09      1.95 o
   8  -2  11        0.39       -2.58      2.58 o
  -5  -1  11        0.60       -2.34      2.45 o
  -4  -1  11       12.10       15.54      2.73 o
  -3  -1  11        2.66       -0.75      1.63 o
  -2  -1  11       70.77       83.34      3.11 o
  -1  -1  11        1.28        0.84      1.48 o
   0  -1  11      407.23      419.28     10.58 o
   1  -1  11       78.76       82.94      4.46 o
   2  -1  11       17.45       19.42      1.68 o
   3  -1  11       57.09       53.13      2.35 o
   4  -1  11        1.01       -0.41      1.29 o
   5  -1  11       66.53       61.83      2.64 o
   6  -1  11       19.31       26.06      3.64 o
   7  -1  11        0.24       -0.04      1.89 o
   8  -1  11        0.63       -1.96      1.96 o
  -5   0  11        0.04       -2.26      2.26 o
  -4   0  11        0.58        0.33      2.16 o
  -3   0  11        0.31       -1.90      1.90 o
  -2   0  11        2.58        1.85      1.49 o
  -1   0  11       26.00       21.25      1.85 o
   0   0  11       29.85       27.08      1.95 o
   1   0  11       13.87       11.00      1.58 o
   2   0  11      259.89      258.26      4.84 o
   3   0  11       42.64       37.38      2.10 o
   4   0  11       57.56       56.81      2.35 o
   5   0  11      125.00      112.44      3.94 o
   6   0  11      106.27      113.04      4.13 o
   7   0  11       18.65       16.92      2.32 o
   8   0  11        0.07       -1.74      1.74 o
  -5   1  11        0.56       -0.72      2.35 o
  -4   1  11        5.71        8.85      2.35 o
  -3   1  11        0.08       -0.31      1.92 o
  -2   1  11       26.58       28.10      1.93 o
  -1   1  11        8.67        7.76      1.40 o
   0   1  11       27.71       25.08      1.66 o
   1   1  11        5.46        4.23      1.21 o
   2   1  11       32.30       27.36      1.68 o
   3   1  11        7.39        7.77      1.24 o
   4   1  11       31.41       26.49      1.97 o
   5   1  11       15.60       15.19      1.88 o
   6   1  11      106.74      126.02      4.07 o
   7   1  11        0.71       -1.62      1.62 o
   8   1  11        8.98        5.45      2.39 o
   9   1  11        0.17       -1.84      1.88 o
  -5   2  11        0.35        0.25      1.66 o
  -4   2  11        2.72        2.90      1.84 o
  -3   2  11        1.51       -1.28      1.28 o
  -2   2  11        0.20       -1.17      1.17 o
  -1   2  11       17.86       17.01      1.44 o
   0   2  11        0.85        0.39      1.31 o
   1   2  11       23.14       21.95      1.43 o
   2   2  11        1.24       -1.20      1.20 o
   3   2  11      278.02      271.04      5.40 o
   4   2  11       53.05       55.28      2.32 o
   5   2  11       18.39       20.82      1.71 o
   6   2  11       33.57       41.68      2.49 o
   7   2  11       11.44        7.64      1.91 o
   8   2  11        8.16        6.85      1.97 o
   9   2  11       15.80       20.35      2.56 o
  -5   3  11        6.28       10.04      1.95 o
  -4   3  11        0.01       -1.12      1.47 o
  -3   3  11        0.02       -0.05      1.36 o
  -2   3  11        0.95        0.15      1.18 o
  -1   3  11       17.79       17.33      1.37 o
   0   3  11       35.22       30.45      2.00 o
   1   3  11        9.72        7.18      1.31 o
   2   3  11        0.00       -0.43      1.04 o
   3   3  11       34.91       35.67      1.80 o
   4   3  11       29.83       25.01      1.57 o
   5   3  11        6.40        7.88      1.21 o
   6   3  11        3.17        3.45      1.28 o
   7   3  11       22.36       22.61      1.94 o
   8   3  11        0.96        0.22      1.57 o
   9   3  11        2.13        2.64      1.85 o
  -5   4  11       18.86       24.57      3.53 o
  -4   4  11        3.59        3.72      1.66 o
  -3   4  11        0.14       -0.17      1.88 o
  -2   4  11       22.00       23.77      1.69 o
  -1   4  11       21.02       20.89      1.41 o
   0   4  11      305.21      303.52      5.00 o
   1   4  11       24.64       23.21      1.19 o
   2   4  11        3.88        4.88      1.67 o
   3   4  11        0.84       -0.30      1.42 o
   4   4  11        2.98        1.73      1.46 o
   5   4  11       14.99       16.70      1.27 o
   6   4  11       29.41       33.19      1.87 o
   7   4  11        8.15        8.96      1.91 o
   8   4  11        2.78        1.88      1.79 o
   9   4  11        1.94        1.67      2.81 o
  -5   5  11        0.02        0.22      1.83 o
  -4   5  11        5.09        5.08      1.72 o
  -3   5  11       73.50       85.57      2.84 o
  -2   5  11       35.98       37.21      1.92 o
  -1   5  11        0.96        1.60      1.00 o
   0   5  11        2.20        0.80      1.11 o
   1   5  11        0.00       -0.89      0.89 o
   2   5  11       70.82       65.78      2.49 o
   5   5  11       59.31       55.66      2.99 o
   6   5  11        1.36       -1.19      1.60 o
   7   5  11       26.17       28.90      1.77 o
   8   5  11        1.27        1.29      1.36 o
  -4   6  11        8.58        7.92      1.84 o
  -3   6  11       38.48       43.89      2.37 o
  -2   6  11       23.90       27.83      1.70 o
  -1   6  11        8.98       11.47      1.20 o
   0   6  11        0.53       -0.41      1.03 o
   6   6  11        0.05        0.48      1.61 o
   7   6  11        0.00       -1.80      1.80 o
   8   6  11        0.48       -2.04      2.04 o
  -4   7  11        0.79       -1.63      1.63 o
  -3   7  11        1.62        0.34      1.49 o
  -2   7  11        0.21       -1.12      1.12 o
  -1   7  11       13.17       14.89      2.73 o
   0   7  11        3.49        3.41      1.91 o
   6   7  11        0.49       -1.47      1.47 o
   7   7  11        0.33        1.46      1.92 o
   8   7  11        0.81       -1.77      2.36 o
  -3   8  11        4.54        3.86      2.43 o
  -2   8  11        2.38        1.46      2.71 o
  -1   8  11        0.40        4.35      2.41 o
   0   8  11        2.90        1.97      2.00 o
   7   8  11        1.95        0.26      2.00 o
  -2   9  11        0.36        4.05      2.87 o
  -1   9  11       10.50       15.95      2.95 o
   0   9  11        0.26       -0.25      2.02 o
  -1  10  11        4.10       11.95      2.98 o
   0  10  11        0.83        2.98      2.24 o
   0  -6  12        1.30        5.31      2.46 o
   1  -6  12        0.26        1.08      2.53 o
   2  -6  12        0.27       -0.26      2.16 o
   3  -6  12        7.57        8.05      2.64 o
  -2  -5  12        2.39        4.59      2.55 o
  -1  -5  12        0.06       -1.25      2.15 o
   0  -5  12        5.09        3.39      2.30 o
   1  -5  12        2.83        3.53      2.36 o
   2  -5  12       12.22       16.35      2.60 o
   3  -5  12        0.00       -1.89      1.89 o
   4  -5  12        0.07       -2.96      2.96 o
   5  -5  12        7.02        7.14      2.55 o
  -3  -4  12        0.07       -0.99      2.72 o
  -2  -4  12        6.16        8.70      2.48 o
  -1  -4  12        0.00       -0.83      2.05 o
   0  -4  12        1.87        0.35      1.73 o
   1  -4  12        0.67       -0.66      1.66 o
   2  -4  12        1.09        0.73      1.56 o
   3  -4  12        0.52       -1.22      1.56 o
   4  -4  12        4.62        3.54      1.81 o
   5  -4  12        0.04       -1.74      1.74 o
   6  -4  12        2.32        0.68      2.33 o
  -3  -3  12       14.57       15.35      2.79 o
  -2  -3  12        0.37        1.91      1.84 o
  -1  -3  12        1.91        1.23      1.76 o
   0  -3  12        0.29       -1.49      1.49 o
   1  -3  12        0.07       -1.46      1.46 o
   2  -3  12        0.00       -0.28      1.45 o
   3  -3  12        2.81        0.12      1.44 o
   4  -3  12        0.01       -0.33      1.59 o
   5  -3  12        7.54        9.51      1.94 o
   6  -3  12        0.08       -1.44      2.12 o
   7  -3  12        1.34        2.99      3.39 o
  -4  -2  12       16.55       18.53      4.29 o
  -3  -2  12        8.23        8.43      2.11 o
  -2  -2  12       10.01       12.26      2.06 o
  -1  -2  12       79.40       85.05      3.22 o
   0  -2  12        0.41        2.67      1.99 o
   1  -2  12        0.32       -1.39      1.39 o
   2  -2  12       17.93       16.84      1.82 o
   3  -2  12       35.79       41.77      2.37 o
   4  -2  12       58.24       56.45      4.60 o
   5  -2  12        8.19        6.72      1.71 o
   6  -2  12        1.86        1.37      2.03 o
   7  -2  12        3.21        6.30      2.38 o
  -4  -1  12        2.99        4.13      2.57 o
  -3  -1  12        0.60       -1.77      1.77 o
  -2  -1  12       24.20       25.89      2.26 o
  -1  -1  12       18.94       20.38      2.06 o
   0  -1  12       25.17       27.01      2.26 o
   1  -1  12        0.37        1.94      1.37 o
   2  -1  12        0.09       -1.22      1.22 o
   3  -1  12        3.82        1.39      1.35 o
   4  -1  12       55.63       55.56      2.54 o
   5  -1  12        0.19       -0.25      1.71 o
   6  -1  12        1.08       -0.57      1.83 o
   7  -1  12       25.04       24.99      2.75 o
   8  -1  12        0.53       -0.56      2.28 o
  -5   0  12        0.13       -2.31      2.31 o
  -4   0  12        0.07        0.89      2.38 o
  -3   0  12        0.05        0.72      2.06 o
  -2   0  12       22.58       23.91      2.19 o
  -1   0  12       17.89       18.69      1.91 o
   0   0  12       47.50       44.67      2.31 o
   1   0  12       74.89       80.40      2.78 o
   2   0  12       98.17       90.46      2.77 o
   3   0  12       90.52       90.83      2.81 o
   4   0  12        5.94        2.33      1.66 o
   5   0  12       12.42        9.68      2.07 o
   6   0  12        0.00       -0.68      1.73 o
   7   0  12        0.02       -1.73      1.73 o
   8   0  12        0.66       -1.77      1.77 o
  -5   1  12        1.21       -0.41      3.63 o
  -4   1  12        0.37       -0.70      2.18 o
  -3   1  12       40.09       42.28      3.04 o
  -2   1  12       28.80       30.61      2.98 o
  -1   1  12        3.08        1.62      1.72 o
   0   1  12        1.02       -1.43      1.43 o
   1   1  12       31.87       28.46      2.91 o
   2   1  12        2.90        3.37      1.45 o
   3   1  12        1.75        1.02      1.34 o
   4   1  12        5.61        4.51      1.51 o
   5   1  12       79.92       82.60      3.32 o
   6   1  12        7.89       11.35      2.08 o
   7   1  12       18.84       13.30      2.60 o
   8   1  12        6.26        1.45      5.60 o
  -5   2  12        0.01       -1.48      1.86 o
  -4   2  12        0.02       -1.54      1.54 o
  -3   2  12        6.69        5.65      1.60 o
  -2   2  12        0.09       -0.35      1.67 o
  -1   2  12       23.52       27.04      2.22 o
   0   2  12       16.22       13.92      1.74 o
   1   2  12       26.12       25.05      2.16 o
   2   2  12       51.87       45.78      2.31 o
   3   2  12       57.74       57.75      2.47 o
   4   2  12        6.39        6.43      1.38 o
   5   2  12        4.35        2.16      1.87 o
   6   2  12       19.11       22.28      2.05 o
   7   2  12        5.95       10.92      1.91 o
   8   2  12        2.69        1.65      1.87 o
  -5   3  12        5.91        3.05      1.88 o
  -4   3  12        0.00       -1.53      1.53 o
  -3   3  12        0.37       -1.35      1.35 o
  -2   3  12        0.49       -1.55      1.92 o
  -1   3  12        4.59        5.37      1.24 o
   0   3  12        6.70        6.19      1.48 o
   1   3  12       48.57       41.48      2.19 o
   2   3  12        0.60       -0.89      1.10 o
   3   3  12        0.15        0.40      1.43 o
   4   3  12        6.37        3.44      1.17 o
   5   3  12        0.44        0.55      1.15 o
   6   3  12       14.89       14.86      1.63 o
   7   3  12        0.16        0.17      1.40 o
   8   3  12        1.42        0.42      1.57 o
  -4   4  12       19.38       18.84      2.07 o
  -3   4  12        1.30        0.09      1.42 o
  -2   4  12        3.61        2.84      1.35 o
  -1   4  12        0.67       -1.07      1.07 o
   0   4  12       29.81       27.09      2.00 o
   1   4  12       11.14        9.01      1.50 o
   2   4  12       13.48       11.66      1.27 o
   3   4  12       82.40       71.58      3.33 o
   4   4  12        3.04        2.36      1.71 o
   5   4  12       36.72       30.17      1.66 o
   6   4  12       22.66       25.38      1.74 o
   7   4  12       13.41       10.38      1.49 o
   8   4  12        7.10        4.64      1.63 o
  -4   5  12       28.38       27.51      2.24 o
  -3   5  12       45.43       48.96      2.47 o
  -2   5  12        8.44        9.35      1.43 o
  -1   5  12        0.04       -1.92      1.92 o
   0   5  12        2.02        1.88      0.94 o
   1   5  12        1.72        2.05      1.02 o
   2   5  12        0.13        0.04      1.56 o
   3   5  12        5.86        5.89      1.56 o
   4   5  12       32.89       32.14      2.44 o
   5   5  12        2.82        4.88      1.69 o
   6   5  12       30.26       28.36      2.86 o
   7   5  12        8.25        6.83      2.26 o
   8   5  12        5.49        6.70      1.47 o
  -4   6  12        0.48        1.36      1.75 o
  -3   6  12       57.92       81.20      2.97 o
  -2   6  12        2.82        1.42      1.36 o
  -1   6  12       10.51       12.14      1.25 o
   0   6  12        0.09        0.58      2.02 o
   1   6  12        8.56        8.93      1.93 o
   5   6  12       34.09       36.17      2.50 o
   6   6  12       48.48       48.46      3.15 o
   7   6  12        9.18        9.00      2.21 o
   8   6  12        0.10       -1.61      2.28 o
  -3   7  12        1.79       -0.07      1.56 o
  -2   7  12        4.66        6.99      1.76 o
  -1   7  12        2.21        1.36      2.41 o
   0   7  12        4.83        5.00      2.12 o
   6   7  12       13.91       13.54      2.04 o
   7   7  12        1.33       -0.52      1.96 o
  -2   8  12        3.82        3.27      3.02 o
  -1   8  12        0.17       -0.53      2.42 o
   0   8  12        0.26        1.10      2.00 o
   7   8  12        5.55        5.41      2.13 o
  -1   9  12        0.35       -2.53      2.53 o
   0   9  12        0.03       -0.53      2.20 o
   0  10  12        2.47        7.38      2.45 o
   0  -5  13        0.10       -0.66      2.30 o
   1  -5  13       10.05       13.71      2.84 o
   2  -5  13        5.42        7.28      2.56 o
   3  -5  13        3.03        4.23      3.03 o
  -2  -4  13        0.02       -2.17      2.17 o
  -1  -4  13        0.22       -0.84      2.22 o
   0  -4  13        3.14        3.48      2.38 o
   1  -4  13        7.89       11.67      2.20 o
   2  -4  13        0.41        0.26      1.84 o
   3  -4  13        6.94       12.72      2.16 o
   4  -4  13        5.11        4.33      2.10 o
   5  -4  13        0.62       -0.51      1.91 o
  -2  -3  13        5.35        8.80      2.61 o
  -1  -3  13        4.77        2.59      1.90 o
   0  -3  13        1.26        0.07      1.65 o
   1  -3  13        4.44        2.63      1.74 o
   2  -3  13        0.02       -1.56      1.56 o
   3  -3  13        1.88        1.70      1.69 o
   4  -3  13        0.39        0.94      1.71 o
   5  -3  13        0.75        3.61      2.28 o
   6  -3  13        6.36        4.48      2.53 o
  -3  -2  13        3.47        2.35      2.05 o
  -2  -2  13       14.85       17.45      2.33 o
  -1  -2  13        2.91        4.52      1.91 o
   0  -2  13        1.04        1.97      1.67 o
   1  -2  13        6.87        8.71      1.80 o
   2  -2  13        6.88        4.89      1.78 o
   3  -2  13       14.43       16.45      1.91 o
   4  -2  13       19.22       21.44      2.44 o
   5  -2  13        4.23        3.79      2.13 o
   6  -2  13        0.02       -0.79      2.09 o
   7  -2  13       12.54       12.58      2.73 o
  -4  -1  13        1.94        0.62      3.36 o
  -3  -1  13        0.16        0.54      2.47 o
  -2  -1  13        4.55        0.68      2.26 o
  -1  -1  13        3.82        4.56      2.97 o
   0  -1  13       47.22       51.47      2.65 o
   1  -1  13       30.42       27.60      2.11 o
   2  -1  13        3.43        3.80      1.52 o
   3  -1  13        1.35       -0.42      1.82 o
   4  -1  13        0.30        0.81      1.75 o
   5  -1  13        3.62        2.96      1.92 o
   6  -1  13       13.05       13.99      2.41 o
   7  -1  13        2.09        5.56      2.26 o
  -4   0  13        9.19       10.90      2.77 o
  -3   0  13        5.70        3.38      2.44 o
  -2   0  13        0.06       -1.95      1.95 o
  -1   0  13        3.71       -1.08      2.02 o
   0   0  13      102.98      107.14      6.81 o
   1   0  13      207.83      219.56      5.60 o
   2   0  13        4.34        1.27      1.94 o
   3   0  13        4.54        2.74      1.72 o
   4   0  13       19.38       24.02      2.60 o
   5   0  13        8.01        5.25      1.95 o
   6   0  13        1.62        0.23      1.79 o
   7   0  13       28.70       33.23      2.84 o
   8   0  13        1.01       -1.96      1.96 o
  -4   1  13        5.69        4.91      2.59 o
  -3   1  13        0.61       -0.26      2.16 o
  -2   1  13        2.43        0.85      1.99 o
  -1   1  13        1.25       -1.15      1.85 o
   0   1  13        0.01       -1.73      1.73 o
   1   1  13       17.90       17.03      2.61 o
   2   1  13        0.47       -0.31      1.46 o
   3   1  13       17.65       19.77      2.09 o
   4   1  13       21.18       20.54      2.09 o
   5   1  13        1.38       -1.55      1.55 o
   6   1  13       50.21       49.67      3.06 o
   7   1  13        0.48       -0.57      1.77 o
   8   1  13        1.97       -1.86      1.86 o
  -4   2  13        0.47       -1.87      2.79 o
  -3   2  13        0.36        1.72      2.10 o
  -2   2  13        3.30        2.71      1.90 o
  -1   2  13       12.09        8.18      1.97 o
   0   2  13       22.89       25.04      3.55 o
   1   2  13        0.28        0.02      1.45 o
   2   2  13        0.12        0.32      1.35 o
   3   2  13        6.29        9.78      1.56 o
   4   2  13       20.22       25.07      1.92 o
   5   2  13        0.05       -0.86      2.73 o
   6   2  13       47.23       43.32      2.68 o
   7   2  13       32.23       30.15      2.45 o
   8   2  13        3.69        0.74      3.25 o
  -4   3  13        0.27       -0.74      1.72 o
  -3   3  13        1.43       -0.48      1.54 o
  -2   3  13        0.28       -1.34      1.34 o
  -1   3  13       29.98       28.76      2.36 o
   0   3  13        0.27       -0.19      1.46 o
   1   3  13       32.54       27.47      2.02 o
   2   3  13       49.98       43.15      2.23 o
   3   3  13        2.33        2.54      1.26 o
   4   3  13        5.95        5.60      1.33 o
   5   3  13        2.52       -1.82      2.14 o
   6   3  13        0.48       -1.54      1.83 o
   7   3  13       30.29       31.48      2.30 o
   8   3  13        0.09       -0.26      1.66 o
  -4   4  13        0.01        1.24      2.16 o
  -3   4  13        1.73        0.28      1.52 o
  -2   4  13        2.29       -0.10      1.36 o
  -1   4  13        0.00        0.04      1.62 o
   0   4  13       21.65       23.18      1.52 o
   1   4  13       10.23        8.27      1.44 o
   2   4  13        0.22       -0.23      1.12 o
   3   4  13       17.75       14.68      2.26 o
   4   4  13        0.00       -0.37      1.79 o
   5   4  13       14.33       11.12      1.34 o
   6   4  13        0.55       -0.82      1.20 o
   7   4  13        1.20       -0.74      1.29 o
   8   4  13        0.50        0.66      2.36 o
  -3   5  13        0.02        1.27      1.52 o
  -2   5  13        4.59        6.83      1.47 o
  -1   5  13        2.91        1.10      1.19 o
   0   5  13        7.56        6.56      1.14 o
   1   5  13        2.53        1.24      1.16 o
   2   5  13       14.86        9.10      2.08 o
   3   5  13        1.12        0.95      1.71 o
   4   5  13       17.18       12.85      2.06 o
   5   5  13        6.74        3.28      1.91 o
   6   5  13        0.23       -1.32      1.89 o
   7   5  13        0.08       -2.05      2.05 o
   8   5  13        2.46        0.49      2.42 o
  -3   6  13        1.10        2.50      1.65 o
  -2   6  13        0.24        1.53      1.46 o
  -1   6  13        0.94        0.89      1.13 o
   0   6  13       12.12       10.34      2.47 o
   1   6  13        5.80        6.72      2.01 o
   2   6  13        1.02        0.20      1.65 o
   5   6  13       12.81       14.53      2.02 o
   6   6  13       12.44       12.33      2.21 o
   7   6  13        1.68        1.42      2.10 o
  -2   7  13        2.16        3.23      2.04 o
  -1   7  13        0.02        1.51      2.44 o
   0   7  13        0.00       -0.78      2.10 o
   1   7  13        0.00       -1.32      1.79 o
   6   7  13       10.11       11.59      2.08 o
   7   7  13        0.67       -0.32      2.00 o
  -2   8  13        1.20        1.76      3.04 o
  -1   8  13        4.82        1.06      2.69 o
   0   8  13        9.15        9.66      2.47 o
   0   9  13       18.12       19.41      2.92 o
   0  -4  14        0.02       -2.12      2.12 o
   1  -4  14        0.02       -2.13      2.13 o
   2  -4  14        0.84        0.57      2.01 o
   3  -4  14        0.97       -0.06      1.93 o
   4  -4  14        2.84        2.13      3.19 o
  -1  -3  14        1.35       -0.08      2.60 o
   0  -3  14        0.00       -1.77      1.77 o
   1  -3  14        1.23       -1.59      1.80 o
   2  -3  14        4.77        4.33      2.16 o
   3  -3  14       20.85       23.23      2.90 o
   4  -3  14        3.31        0.85      2.32 o
   5  -3  14        0.94       -0.68      2.31 o
  -2  -2  14        6.27        8.14      3.14 o
  -1  -2  14        9.61       12.24      2.74 o
   0  -2  14        0.45        2.60      2.21 o
   1  -2  14        0.29       -2.00      2.00 o
   2  -2  14        0.07       -1.92      1.92 o
   3  -2  14        0.73        0.55      1.97 o
   4  -2  14        4.99        4.45      2.22 o
   5  -2  14       23.97       31.75      3.05 o
   6  -2  14        2.19        3.89      2.28 o
  -3  -1  14        0.12        3.68      2.72 o
  -2  -1  14        0.60       -1.88      2.41 o
  -1  -1  14        2.72        1.84      2.24 o
   0  -1  14       12.00       11.52      2.35 o
   1  -1  14        0.94       -1.02      2.58 o
   2  -1  14        0.53       -1.72      1.72 o
   3  -1  14        3.52        0.18      1.93 o
   4  -1  14        0.98        1.63      1.90 o
   5  -1  14        1.35        0.55      1.95 o
   6  -1  14        8.02        3.91      2.69 o
   7  -1  14        0.06        0.01      2.11 o
  -3   0  14        2.43       -1.31      2.45 o
  -2   0  14        1.58       -0.67      2.26 o
  -1   0  14        5.24        1.94      2.22 o
   0   0  14        0.00        3.66      2.35 o
   1   0  14        5.81        7.71      2.04 o
   2   0  14        4.48        2.10      1.83 o
   3   0  14        0.45       -1.63      1.63 o
   4   0  14        2.52        1.48      1.83 o
   5   0  14        1.92        1.49      1.81 o
   6   0  14       15.23       15.61      2.35 o
   7   0  14        1.90        0.04      2.03 o
  -3   1  14        7.69        9.03      2.62 o
  -2   1  14        1.53        2.96      2.22 o
  -1   1  14        0.46        0.27      1.92 o
   0   1  14        7.10        7.96      2.40 o
   1   1  14        7.72        7.68      2.00 o
   2   1  14        0.80        0.73      1.57 o
   3   1  14        0.24       -1.54      1.54 o
   4   1  14        0.56       -1.52      1.52 o
   5   1  14        2.97        1.72      2.76 o
   6   1  14       12.46       11.53      3.38 o
   7   1  14       18.44       13.13      2.31 o
  -3   2  14        4.47        2.51      2.38 o
  -2   2  14       12.43       13.21      2.37 o
  -1   2  14        3.69        4.55      2.05 o
   0   2  14        2.48        0.23      1.74 o
   1   2  14        6.34        5.62      1.76 o
   2   2  14        0.04       -0.56      1.47 o
   3   2  14        0.58        0.89      1.48 o
   4   2  14        8.69        8.29      1.70 o
   5   2  14        0.53       -1.50      1.50 o
   6   2  14      121.79      128.29      4.10 o
   7   2  14       51.35       56.88      3.14 o
   8   2  14        2.90        2.87      3.56 o
  -3   3  14        1.61        3.05      3.28 o
  -2   3  14        0.20        1.35      2.01 o
  -1   3  14       10.68       10.46      2.03 o
   0   3  14        3.11        4.88      1.75 o
   1   3  14        1.16        0.68      2.13 o
   2   3  14        0.50       -1.43      1.43 o
   3   3  14       51.34       49.59      2.47 o
   4   3  14       17.41       20.67      1.80 o
   5   3  14        0.05       -1.31      1.31 o
   6   3  14        8.43       10.08      1.72 o
   7   3  14       32.71       38.39      2.66 o
   8   3  14        0.82        0.10      2.05 o
  -3   4  14        0.48       -1.60      1.60 o
  -2   4  14        1.75       -1.46      1.46 o
  -1   4  14        0.71       -0.04      1.37 o
   0   4  14        0.33        0.19      1.50 o
   1   4  14       12.30       14.59      1.66 o
   2   4  14        1.55       -0.78      1.27 o
   3   4  14       35.47       30.69      1.83 o
   4   4  14       25.46       20.64      2.65 o
   5   4  14        1.66       -0.41      1.40 o
   6   4  14        0.54       -0.72      1.25 o
   7   4  14       10.86       13.40      1.70 o
   8   4  14        0.71       -0.66      1.50 o
  -3   5  14        0.02       -0.61      1.58 o
  -2   5  14        2.73        2.32      1.49 o
  -1   5  14        3.73        4.78      1.34 o
   0   5  14       30.48       30.68      1.65 o
   1   5  14        7.62        4.35      2.28 o
   2   5  14        9.37        7.08      2.22 o
   3   5  14        1.71       -1.88      1.88 o
   4   5  14       25.37       29.96      2.85 o
   5   5  14        1.14       -0.89      1.95 o
   6   5  14        8.81       11.65      2.44 o
   7   5  14        0.10        0.30      2.26 o
  -2   6  14        1.18       -1.46      1.46 o
  -1   6  14        0.74       -1.27      1.61 o
   0   6  14        9.10        3.64      2.51 o
   1   6  14       15.63       14.78      2.42 o
   2   6  14        1.81       -1.11      1.92 o
   3   6  14        6.82        3.35      1.91 o
   4   6  14        0.17       -1.59      1.59 o
   5   6  14       14.35       13.06      2.24 o
   6   6  14        0.74       -1.91      1.91 o
   7   6  14        1.82        0.03      2.20 o
  -2   7  14        4.86        6.82      2.34 o
  -1   7  14        0.45        0.85      2.78 o
   0   7  14        4.02        2.94      2.51 o
   1   7  14        2.68        1.47      2.17 o
   2   7  14        2.37        3.51      1.92 o
   6   7  14        0.00       -1.85      1.85 o
  -1   8  14        0.39        1.68      2.95 o
   0   8  14        6.83       12.97      2.82 o
   1   8  14        0.45        0.46      2.05 o
   1  -3  15        1.84       -2.16      2.53 o
   2  -3  15        0.16       -2.87      2.87 o
   3  -3  15        2.77        3.10      2.63 o
  -1  -2  15        1.80        2.40      2.60 o
   0  -2  15        1.00        0.69      2.44 o
   1  -2  15        0.72       -2.10      2.10 o
   2  -2  15        3.54        1.25      2.43 o
   3  -2  15        1.26        0.06      3.54 o
   4  -2  15        1.47        1.17      2.78 o
   5  -2  15        6.98       10.17      2.88 o
  -1  -1  15        0.86        2.06      2.47 o
   0  -1  15        1.37        0.08      2.24 o
   1  -1  15        0.54        2.09      2.10 o
   2  -1  15        4.99        5.36      2.96 o
   3  -1  15        2.17       -1.06      2.04 o
   4  -1  15        1.37        0.07      1.98 o
   5  -1  15        1.25       -2.58      3.08 o
   6  -1  15        0.00       -1.68      1.96 o
  -2   0  15        0.00       -3.72      3.98 o
  -1   0  15        0.70        0.36      2.64 o
   0   0  15        6.20        5.56      2.26 o
   1   0  15        9.41       10.10      2.29 o
   2   0  15        3.23       -0.29      1.91 o
   3   0  15        3.85        1.21      1.99 o
   4   0  15       50.77       59.23      3.32 o
   5   0  15        4.84        2.60      1.95 o
   6   0  15        0.39       -3.59      3.65 o
  -2   1  15        3.73        1.57      2.41 o
  -1   1  15        0.51       -1.32      2.06 o
   0   1  15       47.96       48.92      3.40 o
   1   1  15       51.17       55.55      3.30 o
   2   1  15        2.78        2.61      1.81 o
   3   1  15        1.62        0.31      1.73 o
   4   1  15        0.13       -1.67      1.67 o
   5   1  15        6.04        6.53      2.01 o
   6   1  15        1.05       -1.35      1.80 o
   7   1  15        3.71       -0.53      4.08 o
  -2   2  15        7.91       11.61      2.55 o
  -1   2  15        0.31       -1.78      2.00 o
   0   2  15        2.23       -1.87      1.87 o
   1   2  15       32.13       36.16      3.47 o
   2   2  15        1.06       -0.56      1.65 o
   3   2  15        2.79        2.07      1.84 o
   4   2  15       20.06       23.35      2.38 o
   5   2  15        0.71       -1.63      1.63 o
   6   2  15        0.45        1.79      1.86 o
   7   2  15        0.09        2.33      1.88 o
  -2   3  15        1.89        4.35      2.66 o
  -1   3  15        0.30       -1.85      1.85 o
   0   3  15        0.28       -0.82      1.80 o
   1   3  15        0.31        0.60      1.61 o
   2   3  15        0.77        1.03      1.54 o
   3   3  15        0.15        0.31      1.44 o
   4   3  15        0.06        0.21      1.63 o
   5   3  15        0.30       -0.66      1.43 o
   6   3  15        0.02       -1.45      1.45 o
   7   3  15        6.71       12.19      5.14 o
  -2   4  15        0.67        1.72      2.20 o
  -1   4  15        0.01       -1.81      1.81 o
   0   4  15        1.13        0.34      1.56 o
   1   4  15        4.13        1.87      1.42 o
   2   4  15        2.82        0.21      1.40 o
   3   4  15       22.19       26.73      3.14 o
   4   4  15       13.87       13.19      2.69 o
   5   4  15        0.02       -0.71      2.32 o
   6   4  15        3.38        4.24      1.46 o
   7   4  15        0.26        0.77      1.66 o
  -2   5  15        0.04        0.91      1.57 o
  -1   5  15        2.37        1.22      1.42 o
   0   5  15        7.35        5.00      1.67 o
   1   5  15        7.43        7.45      2.54 o
   2   5  15        0.97        1.57      2.32 o
   3   5  15        3.67       -2.12      2.12 o
   4   5  15        3.41        1.77      2.21 o
   5   5  15        3.02       -0.04      2.10 o
   6   5  15        1.86       -0.22      2.33 o
   7   5  15        0.43        1.44      2.62 o
  -1   6  15        2.80        4.90      1.78 o
   0   6  15        8.58       15.93      3.11 o
   1   6  15       30.69       36.87      3.56 o
   2   6  15        0.57       -2.09      2.09 o
   3   6  15       19.05       17.88      2.51 o
   4   6  15        4.38        0.62      2.04 o
   5   6  15        4.41        0.87      2.05 o
   6   6  15        0.21       -2.08      2.08 o
   0   7  15       10.03       13.49      3.00 o
   1   7  15        6.84        5.61      2.47 o
   2   7  15        9.11       10.84      2.33 o
   4   7  15        5.68        6.44      2.00 o
   6   7  15       10.78        8.69      2.46 o
   1   8  15        2.77        1.35      2.33 o
   2  -2  16        0.66        0.82      2.46 o
   0  -1  16        0.11       -2.39      2.39 o
   1  -1  16        2.98        2.97      2.36 o
   2  -1  16        0.12       -2.07      2.16 o
   3  -1  16        0.00       -2.17      2.17 o
   4  -1  16        1.26       -0.86      2.11 o
   0   0  16        0.81       -0.41      2.39 o
   1   0  16        0.42       -0.61      2.09 o
   2   0  16        1.58        2.41      2.11 o
   3   0  16        3.03        1.35      2.37 o
   4   0  16        6.28        3.37      2.22 o
   5   0  16       18.03       16.30      2.90 o
  -1   1  16        0.70        2.19      2.31 o
   0   1  16        2.67        3.03      2.34 o
   1   1  16       25.68       24.81      2.75 o
   2   1  16       18.84       23.30      2.62 o
   3   1  16        3.02        0.30      1.92 o
   4   1  16       21.66       26.78      2.66 o
   5   1  16       14.49       16.09      2.45 o
   6   1  16        0.82        0.00      2.00 o
  -1   2  16        2.17       -2.19      2.19 o
   0   2  16        0.13        0.32      2.10 o
   1   2  16       54.52       66.45      5.41 o
   2   2  16       65.39       75.38      3.49 o
   3   2  16        0.08       -1.72      1.72 o
   4   2  16        0.29        0.43      1.77 o
   5   2  16        0.01       -1.73      1.73 o
   6   2  16        0.01       -1.45      1.79 o
  -1   3  16        1.51       -0.98      5.96 o
   0   3  16        2.36       -1.89      1.89 o
   1   3  16        0.80        0.56      1.86 o
   2   3  16        4.49        4.53      1.80 o
   3   3  16        0.02       -1.51      1.51 o
   4   3  16        0.00       -1.46      1.46 o
   5   3  16        0.37       -1.42      1.63 o
   6   3  16        1.33       -1.71      1.71 o
  -1   4  16        4.92       -0.71      2.10 o
   0   4  16        0.71       -1.67      2.28 o
   1   4  16        0.32       -0.31      1.60 o
   2   4  16        0.23       -1.63      1.63 o
   3   4  16        3.08        4.63      1.53 o
   4   4  16        0.07        0.30      1.41 o
   5   4  16        3.36        4.13      2.81 o
   6   4  16        0.17       -1.39      1.39 o
  -1   5  16        3.22        3.20      2.57 o
   0   5  16        0.04        0.06      1.93 o
   1   5  16        0.13       -0.71      2.63 o
   2   5  16        3.62       -0.11      2.49 o
   3   5  16        0.61       -0.49      2.38 o
   4   5  16        1.27       -0.32      2.41 o
   5   5  16        0.25       -2.38      2.38 o
   6   5  16        2.78        0.67      2.66 o
   0   6  16        2.42        1.89      3.03 o
   1   6  16        1.92        0.49      2.63 o
   2   6  16        4.32        8.22      2.67 o
   3   6  16        0.88       -1.03      2.28 o
   4   6  16        7.64        5.89      2.46 o
   5   6  16        1.66        0.78      2.36 o
   1   7  16        1.25        1.05      2.66 o
   2   7  16        0.54        2.85      2.30 o
   3   7  16        3.13        3.45      2.25 o
   4   7  16        0.00       -2.06      2.06 o
   2   0  17        5.37        6.48      2.46 o
   3   0  17        3.40        1.02      2.88 o
   1   1  17        3.03        0.03      2.28 o
   2   1  17        4.68        6.79      2.43 o
   3   1  17        0.27       -2.06      2.06 o
   4   1  17       10.46       12.99      2.84 o
   1   2  17        1.46        2.04      2.20 o
   2   2  17        3.68        3.99      2.17 o
   3   2  17        0.09       -1.75      1.75 o
   4   2  17        0.45       -1.22      2.07 o
   5   2  17        0.42        2.51      2.65 o
   1   3  17        1.12        0.48      2.01 o
   2   3  17        1.13        3.47      1.93 o
   3   3  17        0.24       -1.69      1.69 o
   4   3  17        0.01       -1.94      1.94 o
   5   3  17        0.16       -1.91      1.91 o
   1   4  17        0.41       -0.22      1.77 o
   2   4  17        0.42       -1.70      1.76 o
   3   4  17        0.09       -1.44      1.44 o
   4   4  17        0.01       -1.90      1.90 o
   5   4  17        0.24       -2.09      2.09 o
   1   5  17        1.08       -1.15      1.60 o
   2   5  17        0.15       -2.75      2.75 o
   3   5  17        0.08       -2.69      2.69 o
   4   5  17        0.49       -2.59      2.59 o
   2   6  17        1.24       -2.47      2.47 o
   3   6  17        3.69        1.89      2.85 o
 
